# Supplementary material for: Glycan shield of the ebolavirus envelope glycoprotein GP
Source: Commun Biol. 2022 Aug 4;5:785. doi: 10.1038/s42003-022-03767-1 (PMC9352669; doi:10.1038/s42003-022-03767-1)
Supplement: Supplementary file 3 — Supplementary Data S1 [file 42003_2022_3767_MOESM3_ESM.zip]

Archive with 6 entries (6 files):
- BDBV_HEK.xlsx
- BDBV_S2.xlsx
- BDBV_VLP.xlsx
- EBOV_HEK.xlsx
- EBOV_S2.xlsx
- ZEBOV_VLP.xlsx
