# Supplementary material for: Glycan shield of the ebolavirus envelope glycoprotein GP
Source: Commun Biol. 2022 Aug 4;5:785. doi: 10.1038/s42003-022-03767-1 (PMC9352669; doi:10.1038/s42003-022-03767-1)
Supplement: Supplementary file 3 — Supplementary Data S1 [file 42003_2022_3767_MOESM3_ESM.zip › BDBV_HEK.xlsx]

## Sheet: Glycoform
Glycosylation site	Glycan	EThcD	HCDpdEThcD	mean
N204	HexNAc(6)Hex(6)	0.219907	0.207418	0.213662
N204	HexNAc(7)Hex(3)	0.780093	0.792582	0.786338
N228	HexNAc(5)Hex(3)	0.623241	0.587199	0.60522
N228	HexNAc(5)Hex(4)	0.35183	0.391466	0.371648
N228	HexNAc(5)Hex(5)NeuAc(1)	0.0249296	0.0213349	0.0231323
N257	HexNAc(2)Hex(3)	0.0072419	0.0134021	0.010322
N257	HexNAc(2)Hex(4)	0.0023807	0.00257571	0.00247821
N257	HexNAc(2)Hex(5)	0.1289	0.0981702	0.113535
N257	HexNAc(2)Hex(6)	0.00889557	0.0114336	0.0101646
N257	HexNAc(2)Hex(7)	0.00748425	0.0102191	0.00885166
N257	HexNAc(2)Hex(8)	0.0105549	0.0118441	0.0111995
N257	HexNAc(3)Hex(3)	0.00467587	0.00544459	0.00506023
N257	HexNAc(3)Hex(3)Fuc(1)	0.0107631	0.0091511	0.00995708
N257	HexNAc(3)Hex(4)	0.00632954	0.00732926	0.0068294
N257	HexNAc(3)Hex(4)Fuc(1)	0.0343135	0.0544794	0.0443965
N257	HexNAc(3)Hex(5)	0.00715922	0.00690198	0.0070306
N257	HexNAc(3)Hex(5)Fuc(1)	0.0229802	0.0220967	0.0225384
N257	HexNAc(4)Hex(3)	0.026872	0.024463	0.0256675
N257	HexNAc(4)Hex(3)Fuc(1)	0.121487	0.114295	0.117891
N257	HexNAc(4)Hex(4)	0.00945582	0.0100013	0.00972856
N257	HexNAc(4)Hex(4)Fuc(1)	0.0507789	0.0552542	0.0530165
N257	HexNAc(4)Hex(4)Fuc(1)NeuAc(1)	0.00299513	0.00102651	0.00201082
N257	HexNAc(4)Hex(5)	0.0126591	0.0165851	0.0146221
N257	HexNAc(4)Hex(5)Fuc(1)	0.160804	0.139088	0.149946
N257	HexNAc(4)Hex(5)Fuc(1)NeuAc(1)	0.00654337	0.00222391	0.00438364
N257	HexNAc(4)Hex(5)Fuc(2)	0.0134717	0.0195168	0.0164942
N257	HexNAc(4)Hex(5)NeuAc(1)	0.0151538	0.0105751	0.0128644
N257	HexNAc(4)Hex(6)Fuc(2)	0.0123882	0.00516399	0.0087761
N257	HexNAc(5)Hex(3)	0.0221534	0.0245425	0.023348
N257	HexNAc(5)Hex(3)Fuc(1)	0.133861	0.123927	0.128894
N257	HexNAc(5)Hex(4)	0.0188888	0.0225741	0.0207315
N257	HexNAc(5)Hex(4)Fuc(1)	0.0434799	0.0635761	0.053528
N257	HexNAc(5)Hex(5)	0.00130155	0.00116849	0.00123502
N257	HexNAc(5)Hex(6)	0.0143413	0.018386	0.0163636
N257	HexNAc(5)Hex(6)Fuc(1)	0.0491822	0.0560374	0.0526098
N257	HexNAc(5)Hex(6)Fuc(1)NeuAc(1)	0.00758404	0.00778995	0.007687
N257	HexNAc(6)Hex(3)Fuc(1)	0.0132293	0.0158061	0.0145177
N257	HexNAc(6)Hex(4)Fuc(1)	0.00764106	0.011643	0.00964206
N257	HexNAc(6)Hex(7)Fuc(1)	0.00404862	0.00330864	0.00367863
N268	HexNAc(2)Hex(4)	0.000973057	0.000721332	0.000847194
N268	HexNAc(2)Hex(5)	0.00691951	0.00662448	0.006772
N268	HexNAc(2)Hex(7)	0.000958641	0.000991218	0.00097493
N268	HexNAc(3)Hex(3)	0.00114604	0.000956869	0.00105146
N268	HexNAc(3)Hex(3)Fuc(1)	0.0337687	0.0327298	0.0332492
N268	HexNAc(3)Hex(4)Fuc(1)	0.00763669	0.00762551	0.0076311
N268	HexNAc(3)Hex(4)Fuc(1)NeuAc(1)	0.0360391	0.0366064	0.0363228
N268	HexNAc(3)Hex(5)Fuc(1)	0.00160014	0.00151136	0.00155575
N268	HexNAc(4)Hex(3)	0.00263807	0.00319447	0.00291627
N268	HexNAc(4)Hex(3)Fuc(1)	0.300311	0.300679	0.300495
N268	HexNAc(4)Hex(4)	0.00219118	0.00176653	0.00197885
N268	HexNAc(4)Hex(4)Fuc(1)	0.138927	0.134336	0.136631
N268	HexNAc(4)Hex(4)Fuc(1)NeuAc(1)	0.0734243	0.071378	0.0724012
N268	HexNAc(4)Hex(5)Fuc(1)	0.000446885	0.000442613	0.000444749
N268	HexNAc(4)Hex(5)Fuc(1)NeuAc(1)	0.119214	0.110722	0.114968
N268	HexNAc(4)Hex(5)Fuc(1)NeuAc(2)	0.00494457	0.00536337	0.00515397
N268	HexNAc(5)Hex(3)	0.0203261	0.0334659	0.026896
N268	HexNAc(5)Hex(3)Fuc(1)	0.183079	0.186957	0.185018
N268	HexNAc(5)Hex(3)Fuc(1)NeuAc(1)	0.0102351	0.00996125	0.0100982
N268	HexNAc(5)Hex(4)Fuc(1)	0.00109199	0.000947055	0.00101952
N268	HexNAc(5)Hex(4)Fuc(1)NeuAc(1)	0.00237138	0.00206586	0.00221862
N268	HexNAc(5)Hex(4)NeuAc(1)	0.00540587	0.00701704	0.00621145
N268	HexNAc(5)Hex(5)Fuc(1)NeuAc(2)	0.000313901	0.000289514	0.000301708
N268	HexNAc(5)Hex(5)Fuc(2)	0.000569418	0.000409245	0.000489332
N268	HexNAc(5)Hex(6)Fuc(1)	0.000367599	0.00034251	0.000355055
N268	HexNAc(5)Hex(6)Fuc(1)NeuAc(1)	0.0102856	0.00859219	0.00943888
N268	HexNAc(5)Hex(6)Fuc(1)NeuAc(2)	0.00153887	0.00505423	0.00329655
N268	HexNAc(5)Hex(6)Fuc(2)NeuAc(1)	0.00428866	0.00397959	0.00413413
N268	HexNAc(6)Hex(5)Fuc(1)	0.000872147	0.00097159	0.000921869
N268	HexNAc(6)Hex(5)Fuc(1)NeuAc(1)	0.00167942	0.00151627	0.00159785
N268	HexNAc(6)Hex(5)Fuc(1)NeuAc(2)	0.0011064	0.00121203	0.00115922
N268	HexNAc(6)Hex(5)Fuc(2)	0.000324352	0.000224741	0.000274547
N268	HexNAc(6)Hex(6)Fuc(1)	0.000976661	0.000853821	0.000915241
N268	HexNAc(6)Hex(6)Fuc(1)NeuAc(1)	0.00814845	0.00787086	0.00800965
N268	HexNAc(6)Hex(7)Fuc(1)	0.00522568	0.00433781	0.00478174
N268	HexNAc(6)Hex(7)Fuc(1)NeuAc(2)	0.0103901	0.00795919	0.00917463
N268	HexNAc(7)Hex(6)Fuc(1)	0.000264888	0.000323863	0.000294375
N296	HexNAc(1)Fuc(1)	0.00101228	0.000855969	0.000934123
N296	HexNAc(2)Hex(5)	0.0191983	0.0208433	0.0200208
N296	HexNAc(2)Hex(6)	0.00123917	0.00125211	0.00124564
N296	HexNAc(3)Hex(3)Fuc(1)	0.0220781	0.0224517	0.0222649
N296	HexNAc(3)Hex(4)	0.00157077	0.00506242	0.0033166
N296	HexNAc(4)Hex(3)Fuc(1)	0.157418	0.180261	0.168839
N296	HexNAc(4)Hex(4)Fuc(1)	0.0609984	0.0639009	0.0624496
N296	HexNAc(4)Hex(4)Fuc(1)NeuAc(1)	0.0394439	0.0385348	0.0389893
N296	HexNAc(4)Hex(5)Fuc(1)NeuAc(1)	0.0652744	0.0633612	0.0643178
N296	HexNAc(4)Hex(5)Fuc(1)NeuAc(2)	0.0202883	0.0178383	0.0190633
N296	HexNAc(5)Hex(3)	0.0177148	0.0247184	0.0212166
N296	HexNAc(5)Hex(3)Fuc(1)	0.191896	0.207214	0.199555
N296	HexNAc(5)Hex(4)	0.00801095	0.0105242	0.00926758
N296	HexNAc(5)Hex(4)Fuc(1)	0.101402	0.094135	0.0977686
N296	HexNAc(5)Hex(5)Fuc(1)	0.0205073	0.000923972	0.0107156
N296	HexNAc(5)Hex(5)Fuc(1)NeuAc(1)	0.0349061	0.0307631	0.0328346
N296	HexNAc(5)Hex(6)Fuc(1)NeuAc(1)	0.0498284	0.0388478	0.0443381
N296	HexNAc(5)Hex(6)Fuc(1)NeuAc(2)	0.009477	0.00624976	0.00786338
N296	HexNAc(6)Hex(3)	0.0201583	0.0208325	0.0204954
N296	HexNAc(6)Hex(3)Fuc(1)	0.0890105	0.0911019	0.0900562
N296	HexNAc(6)Hex(4)	0.00942464	0.0152196	0.0123221
N296	HexNAc(6)Hex(4)Fuc(1)	0.0125662	0.00265534	0.00761077
N296	HexNAc(6)Hex(6)Fuc(1)NeuAc(2)	0.000753099	0.000529989	0.000641544
N296	HexNAc(6)Hex(7)Fuc(1)	0.00322881	0.00301154	0.00312018
N296	HexNAc(6)Hex(7)Fuc(1)NeuAc(2)	0.0359533	0.0334616	0.0347074
N296	HexNAc(6)Hex(7)Fuc(4)	0.00567224	0.00468462	0.00517843
N296	HexNAc(8)Hex(9)	0.000968644	0.000765299	0.000866972
N333	HexNAc(2)Hex(3)	0.0116465	0.0102894	0.010968
N333	HexNAc(2)Hex(5)	0.188136	0.221246	0.204691
N333	HexNAc(4)Hex(3)Fuc(1)	0.489154	0.404864	0.447009
N333	HexNAc(4)Hex(4)Fuc(1)	0.00758144	0.00803152	0.00780648
N333	HexNAc(4)Hex(4)Fuc(1)NeuAc(1)	0.00958599	0.0125928	0.0110894
N333	HexNAc(4)Hex(5)Fuc(1)NeuAc(1)	0.0202694	0.0233369	0.0218032
N333	HexNAc(5)Hex(3)Fuc(1)	0.00855572	0.0130626	0.0108092
N333	HexNAc(5)Hex(4)Fuc(1)	0.0169099	0.0128959	0.0149029
N333	HexNAc(6)Hex(5)Fuc(1)	0.0285564	0.0374299	0.0329932
N333	HexNAc(7)Hex(3)Fuc(1)	0.150061	0.127292	0.138677
N333	HexNAc(8)Hex(3)Fuc(1)	0.0695432	0.128959	0.0992511
N400	HexNAc(4)Hex(4)Fuc(1)	0.617378	0.650378	0.633878
N400	HexNAc(4)Hex(4)Fuc(1)NeuAc(1)	0.185976	0.0302924	0.108134
N400	HexNAc(5)Hex(4)Fuc(1)	0.13064	0.102537	0.116589
N400	HexNAc(6)Hex(4)	0.0240854	0.157614	0.0908497
N400	HexNAc(6)Hex(4)Fuc(1)	0.0419207	0.0591785	0.0505496
N484	HexNAc(2)Hex(5)	1	1	1
N563	HexNAc(1)	0.0030583	0.00242897	0.00274364
N563	HexNAc(1)Fuc(1)	0.000639843	0.000503144	0.000571493
N563	HexNAc(2)Hex(3)	0.0274517	0.0279174	0.0276845
N563	HexNAc(2)Hex(4)	0.0186838	0.0228702	0.020777
N563	HexNAc(2)Hex(5)	0.140912	0.212929	0.17692
N563	HexNAc(2)Hex(6)	0.0562602	0.0668756	0.0615679
N563	HexNAc(2)Hex(7)	0.0515632	0.0698724	0.0607178
N563	HexNAc(2)Hex(8)	0.0444654	0.0621438	0.0533046
N563	HexNAc(2)Hex(9)	0.0164919	0.0214507	0.0189713
N563	HexNAc(3)Hex(3)	0.0132561	0.0168766	0.0150664
N563	HexNAc(3)Hex(4)	0.0230677	0.0290215	0.0260446
N563	HexNAc(3)Hex(4)NeuAc(1)	0.0116904	0.0315451	0.0216178
N563	HexNAc(3)Hex(5)	0.24529	0.0859604	0.165625
N563	HexNAc(3)Hex(5)NeuAc(1)	0.00316268	0.00309142	0.00312705
N563	HexNAc(3)Hex(6)	0.114817	0.121133	0.117975
N563	HexNAc(3)Hex(6)Fuc(1)	0.00195189	0.00159303	0.00177246
N563	HexNAc(4)Hex(3)	0.0115861	0.0152047	0.0133954
N563	HexNAc(4)Hex(4)	0.00761966	0.00422704	0.00592335
N563	HexNAc(4)Hex(4)Fuc(1)	0.0070247	0.00473176	0.00587823
N563	HexNAc(4)Hex(4)NeuAc(1)	0.0196232	0.0214507	0.0205369
N563	HexNAc(4)Hex(5)	0.0134649	0.0192425	0.0163537
N563	HexNAc(4)Hex(5)Fuc(1)	0.00996819	0.0131543	0.0115612
N563	HexNAc(4)Hex(5)Fuc(1)NeuAc(1)	0.00178488	0.00168766	0.00173627
N563	HexNAc(4)Hex(5)NeuAc(1)	0.0102918	0.0100471	0.0101694
N563	HexNAc(4)Hex(5)NeuAc(2)	0.00219196	0.000854872	0.00152341
N563	HexNAc(4)Hex(6)Fuc(1)	0.00149262	0.00170344	0.00159803
N563	HexNAc(5)Hex(3)	0.000974899	0.00155202	0.00126346
N563	HexNAc(5)Hex(3)Fuc(1)	0.0614792	0.059778	0.0606286
N563	HexNAc(5)Hex(4)	0.00265122	0.00435322	0.00350222
N563	HexNAc(5)Hex(4)Fuc(1)	0.0406034	0.0362769	0.0384401
N563	HexNAc(5)Hex(5)	0.0142999	0.0105676	0.0124338
N563	HexNAc(5)Hex(5)NeuAc(1)	0.00287042	0.00380118	0.0033358
N563	HexNAc(5)Hex(5)NeuAc(2)	0.00155525	0.00228702	0.00192113
N563	HexNAc(5)Hex(6)Fuc(1)	0.0113773	0.00859604	0.00998667
N563	HexNAc(5)Hex(6)Fuc(1)NeuAc(1)	0.00132561	0.000591471	0.000958541
N563	HexNAc(6)Hex(6)Fuc(1)	0.00453004	0.00337533	0.00395268
N563	HexNAc(6)Hex(6)NeuAc(1)	0.000522938	0.00030441	0.000413674
N618	HexNAc(2)Hex(5)	0.201597	0.218543	0.21007
N618	HexNAc(2)Hex(6)	0.130406	0.124321	0.127363
N618	HexNAc(3)Hex(3)	0.0339987	0.036642	0.0353203
N618	HexNAc(4)Hex(3)	0.155689	0.175358	0.165523
N618	HexNAc(4)Hex(4)	0.0978044	0.103383	0.100594
N618	HexNAc(4)Hex(5)	0.197605	0.196951	0.197278
N618	HexNAc(4)Hex(5)Fuc(0)NeuAc(1)	0.151031	0.136099	0.143565
N618	HexNAc(5)Hex(4)	0.0318696	0.00870248	0.020286

## Sheet: N204
Glycosylation site	Glycan	EThcD	HCDpdEThcD	mean
N204	HexNAc(6)Hex(6)	0.219907	0.207418	0.213662
N204	HexNAc(7)Hex(3)	0.780093	0.792582	0.786338

## Sheet: N228
Glycosylation site	Glycan	EThcD	HCDpdEThcD	mean
N228	HexNAc(5)Hex(3)	0.623241	0.587199	0.60522
N228	HexNAc(5)Hex(4)	0.35183	0.391466	0.371648
N228	HexNAc(5)Hex(5)NeuAc(1)	0.0249296	0.0213349	0.0231323

## Sheet: N257
Glycosylation site	Glycan	EThcD	HCDpdEThcD	mean
N257	HexNAc(2)Hex(3)	0.0072419	0.0134021	0.010322
N257	HexNAc(2)Hex(4)	0.0023807	0.00257571	0.00247821
N257	HexNAc(2)Hex(5)	0.1289	0.0981702	0.113535
N257	HexNAc(2)Hex(6)	0.00889557	0.0114336	0.0101646
N257	HexNAc(2)Hex(7)	0.00748425	0.0102191	0.00885166
N257	HexNAc(2)Hex(8)	0.0105549	0.0118441	0.0111995
N257	HexNAc(3)Hex(3)	0.00467587	0.00544459	0.00506023
N257	HexNAc(3)Hex(3)Fuc(1)	0.0107631	0.0091511	0.00995708
N257	HexNAc(3)Hex(4)	0.00632954	0.00732926	0.0068294
N257	HexNAc(3)Hex(4)Fuc(1)	0.0343135	0.0544794	0.0443965
N257	HexNAc(3)Hex(5)	0.00715922	0.00690198	0.0070306
N257	HexNAc(3)Hex(5)Fuc(1)	0.0229802	0.0220967	0.0225384
N257	HexNAc(4)Hex(3)	0.026872	0.024463	0.0256675
N257	HexNAc(4)Hex(3)Fuc(1)	0.121487	0.114295	0.117891
N257	HexNAc(4)Hex(4)	0.00945582	0.0100013	0.00972856
N257	HexNAc(4)Hex(4)Fuc(1)	0.0507789	0.0552542	0.0530165
N257	HexNAc(4)Hex(4)Fuc(1)NeuAc(1)	0.00299513	0.00102651	0.00201082
N257	HexNAc(4)Hex(5)	0.0126591	0.0165851	0.0146221
N257	HexNAc(4)Hex(5)Fuc(1)	0.160804	0.139088	0.149946
N257	HexNAc(4)Hex(5)Fuc(1)NeuAc(1)	0.00654337	0.00222391	0.00438364
N257	HexNAc(4)Hex(5)Fuc(2)	0.0134717	0.0195168	0.0164942
N257	HexNAc(4)Hex(5)NeuAc(1)	0.0151538	0.0105751	0.0128644
N257	HexNAc(4)Hex(6)Fuc(2)	0.0123882	0.00516399	0.0087761
N257	HexNAc(5)Hex(3)	0.0221534	0.0245425	0.023348
N257	HexNAc(5)Hex(3)Fuc(1)	0.133861	0.123927	0.128894
N257	HexNAc(5)Hex(4)	0.0188888	0.0225741	0.0207315
N257	HexNAc(5)Hex(4)Fuc(1)	0.0434799	0.0635761	0.053528
N257	HexNAc(5)Hex(5)	0.00130155	0.00116849	0.00123502
N257	HexNAc(5)Hex(6)	0.0143413	0.018386	0.0163636
N257	HexNAc(5)Hex(6)Fuc(1)	0.0491822	0.0560374	0.0526098
N257	HexNAc(5)Hex(6)Fuc(1)NeuAc(1)	0.00758404	0.00778995	0.007687
N257	HexNAc(6)Hex(3)Fuc(1)	0.0132293	0.0158061	0.0145177
N257	HexNAc(6)Hex(4)Fuc(1)	0.00764106	0.011643	0.00964206
N257	HexNAc(6)Hex(7)Fuc(1)	0.00404862	0.00330864	0.00367863

## Sheet: N268
Glycosylation site	Glycan	EThcD	HCDpdEThcD	mean
N268	HexNAc(2)Hex(4)	0.000973057	0.000721332	0.000847194
N268	HexNAc(2)Hex(5)	0.00691951	0.00662448	0.006772
N268	HexNAc(2)Hex(7)	0.000958641	0.000991218	0.00097493
N268	HexNAc(3)Hex(3)	0.00114604	0.000956869	0.00105146
N268	HexNAc(3)Hex(3)Fuc(1)	0.0337687	0.0327298	0.0332492
N268	HexNAc(3)Hex(4)Fuc(1)	0.00763669	0.00762551	0.0076311
N268	HexNAc(3)Hex(4)Fuc(1)NeuAc(1)	0.0360391	0.0366064	0.0363228
N268	HexNAc(3)Hex(5)Fuc(1)	0.00160014	0.00151136	0.00155575
N268	HexNAc(4)Hex(3)	0.00263807	0.00319447	0.00291627
N268	HexNAc(4)Hex(3)Fuc(1)	0.300311	0.300679	0.300495
N268	HexNAc(4)Hex(4)	0.00219118	0.00176653	0.00197885
N268	HexNAc(4)Hex(4)Fuc(1)	0.138927	0.134336	0.136631
N268	HexNAc(4)Hex(4)Fuc(1)NeuAc(1)	0.0734243	0.071378	0.0724012
N268	HexNAc(4)Hex(5)Fuc(1)	0.000446885	0.000442613	0.000444749
N268	HexNAc(4)Hex(5)Fuc(1)NeuAc(1)	0.119214	0.110722	0.114968
N268	HexNAc(4)Hex(5)Fuc(1)NeuAc(2)	0.00494457	0.00536337	0.00515397
N268	HexNAc(5)Hex(3)	0.0203261	0.0334659	0.026896
N268	HexNAc(5)Hex(3)Fuc(1)	0.183079	0.186957	0.185018
N268	HexNAc(5)Hex(3)Fuc(1)NeuAc(1)	0.0102351	0.00996125	0.0100982
N268	HexNAc(5)Hex(4)Fuc(1)	0.00109199	0.000947055	0.00101952
N268	HexNAc(5)Hex(4)Fuc(1)NeuAc(1)	0.00237138	0.00206586	0.00221862
N268	HexNAc(5)Hex(4)NeuAc(1)	0.00540587	0.00701704	0.00621145
N268	HexNAc(5)Hex(5)Fuc(1)NeuAc(2)	0.000313901	0.000289514	0.000301708
N268	HexNAc(5)Hex(5)Fuc(2)	0.000569418	0.000409245	0.000489332
N268	HexNAc(5)Hex(6)Fuc(1)	0.000367599	0.00034251	0.000355055
N268	HexNAc(5)Hex(6)Fuc(1)NeuAc(1)	0.0102856	0.00859219	0.00943888
N268	HexNAc(5)Hex(6)Fuc(1)NeuAc(2)	0.00153887	0.00505423	0.00329655
N268	HexNAc(5)Hex(6)Fuc(2)NeuAc(1)	0.00428866	0.00397959	0.00413413
N268	HexNAc(6)Hex(5)Fuc(1)	0.000872147	0.00097159	0.000921869
N268	HexNAc(6)Hex(5)Fuc(1)NeuAc(1)	0.00167942	0.00151627	0.00159785
N268	HexNAc(6)Hex(5)Fuc(1)NeuAc(2)	0.0011064	0.00121203	0.00115922
N268	HexNAc(6)Hex(5)Fuc(2)	0.000324352	0.000224741	0.000274547
N268	HexNAc(6)Hex(6)Fuc(1)	0.000976661	0.000853821	0.000915241
N268	HexNAc(6)Hex(6)Fuc(1)NeuAc(1)	0.00814845	0.00787086	0.00800965
N268	HexNAc(6)Hex(7)Fuc(1)	0.00522568	0.00433781	0.00478174
N268	HexNAc(6)Hex(7)Fuc(1)NeuAc(2)	0.0103901	0.00795919	0.00917463
N268	HexNAc(7)Hex(6)Fuc(1)	0.000264888	0.000323863	0.000294375

## Sheet: N296
Glycosylation site	Glycan	EThcD	HCDpdEThcD	mean
N296	HexNAc(1)Fuc(1)	0.00101228	0.000855969	0.000934123
N296	HexNAc(2)Hex(5)	0.0191983	0.0208433	0.0200208
N296	HexNAc(2)Hex(6)	0.00123917	0.00125211	0.00124564
N296	HexNAc(3)Hex(3)Fuc(1)	0.0220781	0.0224517	0.0222649
N296	HexNAc(3)Hex(4)	0.00157077	0.00506242	0.0033166
N296	HexNAc(4)Hex(3)Fuc(1)	0.157418	0.180261	0.168839
N296	HexNAc(4)Hex(4)Fuc(1)	0.0609984	0.0639009	0.0624496
N296	HexNAc(4)Hex(4)Fuc(1)NeuAc(1)	0.0394439	0.0385348	0.0389893
N296	HexNAc(4)Hex(5)Fuc(1)NeuAc(1)	0.0652744	0.0633612	0.0643178
N296	HexNAc(4)Hex(5)Fuc(1)NeuAc(2)	0.0202883	0.0178383	0.0190633
N296	HexNAc(5)Hex(3)	0.0177148	0.0247184	0.0212166
N296	HexNAc(5)Hex(3)Fuc(1)	0.191896	0.207214	0.199555
N296	HexNAc(5)Hex(4)	0.00801095	0.0105242	0.00926758
N296	HexNAc(5)Hex(4)Fuc(1)	0.101402	0.094135	0.0977686
N296	HexNAc(5)Hex(5)Fuc(1)	0.0205073	0.000923972	0.0107156
N296	HexNAc(5)Hex(5)Fuc(1)NeuAc(1)	0.0349061	0.0307631	0.0328346
N296	HexNAc(5)Hex(6)Fuc(1)NeuAc(1)	0.0498284	0.0388478	0.0443381
N296	HexNAc(5)Hex(6)Fuc(1)NeuAc(2)	0.009477	0.00624976	0.00786338
N296	HexNAc(6)Hex(3)	0.0201583	0.0208325	0.0204954
N296	HexNAc(6)Hex(3)Fuc(1)	0.0890105	0.0911019	0.0900562
N296	HexNAc(6)Hex(4)	0.00942464	0.0152196	0.0123221
N296	HexNAc(6)Hex(4)Fuc(1)	0.0125662	0.00265534	0.00761077
N296	HexNAc(6)Hex(6)Fuc(1)NeuAc(2)	0.000753099	0.000529989	0.000641544
N296	HexNAc(6)Hex(7)Fuc(1)	0.00322881	0.00301154	0.00312018
N296	HexNAc(6)Hex(7)Fuc(1)NeuAc(2)	0.0359533	0.0334616	0.0347074
N296	HexNAc(6)Hex(7)Fuc(4)	0.00567224	0.00468462	0.00517843
N296	HexNAc(8)Hex(9)	0.000968644	0.000765299	0.000866972

## Sheet: N333
Glycosylation site	Glycan	EThcD	HCDpdEThcD	mean
N333	HexNAc(2)Hex(3)	0.0116465	0.0102894	0.010968
N333	HexNAc(2)Hex(5)	0.188136	0.221246	0.204691
N333	HexNAc(4)Hex(3)Fuc(1)	0.489154	0.404864	0.447009
N333	HexNAc(4)Hex(4)Fuc(1)	0.00758144	0.00803152	0.00780648
N333	HexNAc(4)Hex(4)Fuc(1)NeuAc(1)	0.00958599	0.0125928	0.0110894
N333	HexNAc(4)Hex(5)Fuc(1)NeuAc(1)	0.0202694	0.0233369	0.0218032
N333	HexNAc(5)Hex(3)Fuc(1)	0.00855572	0.0130626	0.0108092
N333	HexNAc(5)Hex(4)Fuc(1)	0.0169099	0.0128959	0.0149029
N333	HexNAc(6)Hex(5)Fuc(1)	0.0285564	0.0374299	0.0329932
N333	HexNAc(7)Hex(3)Fuc(1)	0.150061	0.127292	0.138677
N333	HexNAc(8)Hex(3)Fuc(1)	0.0695432	0.128959	0.0992511

## Sheet: N400
Glycosylation site	Glycan	EThcD	HCDpdEThcD	mean
N400	HexNAc(4)Hex(4)Fuc(1)	0.617378	0.650378	0.633878
N400	HexNAc(4)Hex(4)Fuc(1)NeuAc(1)	0.185976	0.0302924	0.108134
N400	HexNAc(5)Hex(4)Fuc(1)	0.13064	0.102537	0.116589
N400	HexNAc(6)Hex(4)	0.0240854	0.157614	0.0908497
N400	HexNAc(6)Hex(4)Fuc(1)	0.0419207	0.0591785	0.0505496

## Sheet: N484
Glycosylation site	Glycan	EThcD	HCDpdEThcD	mean
N484	HexNAc(2)Hex(5)	1	1	1

## Sheet: N563
Glycosylation site	Glycan	EThcD	HCDpdEThcD	mean
N563	HexNAc(1)	0.0030583	0.00242897	0.00274364
N563	HexNAc(1)Fuc(1)	0.000639843	0.000503144	0.000571493
N563	HexNAc(2)Hex(3)	0.0274517	0.0279174	0.0276845
N563	HexNAc(2)Hex(4)	0.0186838	0.0228702	0.020777
N563	HexNAc(2)Hex(5)	0.140912	0.212929	0.17692
N563	HexNAc(2)Hex(6)	0.0562602	0.0668756	0.0615679
N563	HexNAc(2)Hex(7)	0.0515632	0.0698724	0.0607178
N563	HexNAc(2)Hex(8)	0.0444654	0.0621438	0.0533046
N563	HexNAc(2)Hex(9)	0.0164919	0.0214507	0.0189713
N563	HexNAc(3)Hex(3)	0.0132561	0.0168766	0.0150664
N563	HexNAc(3)Hex(4)	0.0230677	0.0290215	0.0260446
N563	HexNAc(3)Hex(4)NeuAc(1)	0.0116904	0.0315451	0.0216178
N563	HexNAc(3)Hex(5)	0.24529	0.0859604	0.165625
N563	HexNAc(3)Hex(5)NeuAc(1)	0.00316268	0.00309142	0.00312705
N563	HexNAc(3)Hex(6)	0.114817	0.121133	0.117975
N563	HexNAc(3)Hex(6)Fuc(1)	0.00195189	0.00159303	0.00177246
N563	HexNAc(4)Hex(3)	0.0115861	0.0152047	0.0133954
N563	HexNAc(4)Hex(4)	0.00761966	0.00422704	0.00592335
N563	HexNAc(4)Hex(4)Fuc(1)	0.0070247	0.00473176	0.00587823
N563	HexNAc(4)Hex(4)NeuAc(1)	0.0196232	0.0214507	0.0205369
N563	HexNAc(4)Hex(5)	0.0134649	0.0192425	0.0163537
N563	HexNAc(4)Hex(5)Fuc(1)	0.00996819	0.0131543	0.0115612
N563	HexNAc(4)Hex(5)Fuc(1)NeuAc(1)	0.00178488	0.00168766	0.00173627
N563	HexNAc(4)Hex(5)NeuAc(1)	0.0102918	0.0100471	0.0101694
N563	HexNAc(4)Hex(5)NeuAc(2)	0.00219196	0.000854872	0.00152341
N563	HexNAc(4)Hex(6)Fuc(1)	0.00149262	0.00170344	0.00159803
N563	HexNAc(5)Hex(3)	0.000974899	0.00155202	0.00126346
N563	HexNAc(5)Hex(3)Fuc(1)	0.0614792	0.059778	0.0606286
N563	HexNAc(5)Hex(4)	0.00265122	0.00435322	0.00350222
N563	HexNAc(5)Hex(4)Fuc(1)	0.0406034	0.0362769	0.0384401
N563	HexNAc(5)Hex(5)	0.0142999	0.0105676	0.0124338
N563	HexNAc(5)Hex(5)NeuAc(1)	0.00287042	0.00380118	0.0033358
N563	HexNAc(5)Hex(5)NeuAc(2)	0.00155525	0.00228702	0.00192113
N563	HexNAc(5)Hex(6)Fuc(1)	0.0113773	0.00859604	0.00998667
N563	HexNAc(5)Hex(6)Fuc(1)NeuAc(1)	0.00132561	0.000591471	0.000958541
N563	HexNAc(6)Hex(6)Fuc(1)	0.00453004	0.00337533	0.00395268
N563	HexNAc(6)Hex(6)NeuAc(1)	0.000522938	0.00030441	0.000413674

[truncated: 1 more sheets: N618]
