# Supplementary material for: Glycan shield of the ebolavirus envelope glycoprotein GP
Source: Commun Biol. 2022 Aug 4;5:785. doi: 10.1038/s42003-022-03767-1 (PMC9352669; doi:10.1038/s42003-022-03767-1)
Supplement: Supplementary file 3 — Supplementary Data S1 [file 42003_2022_3767_MOESM3_ESM.zip › BDBV_S2.xlsx]

## Sheet: Glycoform
Glycosylation site	Glycan	EThcD	HCDpdEThcD	mean
N204	HexNAc(2)Hex(3)Fuc(1)	0.036064	0.0773168	0.0566904
N204	HexNAc(3)Hex(3)	0.963936	0.922683	0.94331
N228	HexNAc(2)Hex(3)	0.00836091	0.00553846	0.00694968
N228	HexNAc(2)Hex(3)Fuc(1)	0.0443306	0.0392821	0.0418063
N228	HexNAc(3)Hex(3)	0.947308	0.955179	0.951244
N257	HexNAc(2)Hex(1)	0.000343092	0.00360251	0.0019728
N257	HexNAc(2)Hex(2)	0.00170964	0.0135624	0.00763604
N257	HexNAc(2)Hex(3)	0.0949218	0.319576	0.207249
N257	HexNAc(2)Hex(3)Fuc(1)	0.00457122	0.139899	0.0722351
N257	HexNAc(2)Hex(4)	0.00422376	0.00346723	0.00384549
N257	HexNAc(2)Hex(5)	0.500929	0.31218	0.406554
N257	HexNAc(2)Hex(6)	0.363039	0.108021	0.23553
N257	HexNAc(2)Hex(7)	0.00668691	0.00970845	0.00819768
N257	HexNAc(2)Hex(8)	0.00603398	0.0312553	0.0186446
N257	HexNAc(3)Hex(3)	0.0121074	0.0335915	0.0228494
N257	HexNAc(4)Hex(3)Fuc(3)	0.00543454	0.0251368	0.0152857
N268	HexNAc(1)Fuc(1)	0.000672563	0.00445742	0.00256499
N268	HexNAc(2)Hex(2)Fuc(1)	0.0120165	0.0213783	0.0166974
N268	HexNAc(2)Hex(3)Fuc(1)	0.958436	0.960084	0.95926
N268	HexNAc(3)Hex(3)	0.0101445	0.00605863	0.00810156
N268	HexNAc(3)Hex(3)Fuc(1)	0.0187309	0.00802119	0.013376
N296	HexNAc(1)	0.00043486	0.000317958	0.000376409
N296	HexNAc(1)Fuc(1)	0.00160695	0.00450441	0.00305568
N296	HexNAc(2)Fuc(1)	0.000330562	0.000419528	0.000375045
N296	HexNAc(2)Hex(2)Fuc(1)	0.00262955	0.00710989	0.00486972
N296	HexNAc(2)Hex(3)	0.0197046	0.0173994	0.018552
N296	HexNAc(2)Hex(3)Fuc(1)	0.827118	0.845533	0.836325
N296	HexNAc(2)Hex(4)	0.0167489	0.00825808	0.0125035
N296	HexNAc(2)Hex(4)Fuc(1)	0.00356721	0.00493129	0.00424925
N296	HexNAc(3)Hex(3)	0.115629	0.10608	0.110854
N296	HexNAc(3)Hex(3)Fuc(1)	0.0122305	0.0054465	0.00883848
N333	HexNAc(2)Fuc(1)	0.000183646	0.0397874	0.0199855
N333	HexNAc(2)Hex(2)Fuc(1)	0.0019895	0.314757	0.158373
N333	HexNAc(2)Hex(3)	0.00898094	0.051324	0.0301525
N333	HexNAc(2)Hex(3)Fuc(1)	0.986695	0.56093	0.773813
N333	HexNAc(2)Hex(4)Fuc(1)	0.00164315	0.00976518	0.00570417
N333	HexNAc(2)Hex(6)	0.000507443	0.0234364	0.0119719
N400	HexNAc(2)Hex(2)Fuc(1)	0.0233768	0.0877707	0.0555738
N400	HexNAc(2)Hex(3)Fuc(1)	0.965714	0.911895	0.938804
N400	HexNAc(3)Hex(3)	0.0109092	0.000334508	0.00562184
N484	HexNAc(3)Hex(3)	1	1	1
N563	HexNAc(1)	0.0133462	0.0119468	0.0126465
N563	HexNAc(2)	0.00342477	0.00277956	0.00310216
N563	HexNAc(2)Hex(3)	0.0135271	0.117329	0.0654283
N563	HexNAc(2)Hex(4)	0.0200419	0.306019	0.16303
N563	HexNAc(2)Hex(5)	0.185037	0.231185	0.208111
N563	HexNAc(2)Hex(6)	0.305379	0.12361	0.214494
N563	HexNAc(2)Hex(7)	0.172369	0.0374171	0.104893
N563	HexNAc(2)Hex(8)	0.264662	0.116394	0.190528
N563	HexNAc(3)Hex(4)	0.0222135	0.0533194	0.0377665
N618	HexNAc(2)Hex(3)	0.0933065	0.106047	0.0996769
N618	HexNAc(2)Hex(3)Fuc(1)	0.906693	0.893953	0.900323

## Sheet: N204
Glycosylation site	Glycan	EThcD	HCDpdEThcD	mean
N204	HexNAc(2)Hex(3)Fuc(1)	0.036064	0.0773168	0.0566904
N204	HexNAc(3)Hex(3)	0.963936	0.922683	0.94331

## Sheet: N228
Glycosylation site	Glycan	EThcD	HCDpdEThcD	mean
N228	HexNAc(2)Hex(3)	0.00836091	0.00553846	0.00694968
N228	HexNAc(2)Hex(3)Fuc(1)	0.0443306	0.0392821	0.0418063
N228	HexNAc(3)Hex(3)	0.947308	0.955179	0.951244

## Sheet: N257
Glycosylation site	Glycan	EThcD	HCDpdEThcD	mean
N257	HexNAc(2)Hex(1)	0.000343092	0.00360251	0.0019728
N257	HexNAc(2)Hex(2)	0.00170964	0.0135624	0.00763604
N257	HexNAc(2)Hex(3)	0.0949218	0.319576	0.207249
N257	HexNAc(2)Hex(3)Fuc(1)	0.00457122	0.139899	0.0722351
N257	HexNAc(2)Hex(4)	0.00422376	0.00346723	0.00384549
N257	HexNAc(2)Hex(5)	0.500929	0.31218	0.406554
N257	HexNAc(2)Hex(6)	0.363039	0.108021	0.23553
N257	HexNAc(2)Hex(7)	0.00668691	0.00970845	0.00819768
N257	HexNAc(2)Hex(8)	0.00603398	0.0312553	0.0186446
N257	HexNAc(3)Hex(3)	0.0121074	0.0335915	0.0228494
N257	HexNAc(4)Hex(3)Fuc(3)	0.00543454	0.0251368	0.0152857

## Sheet: N268
Glycosylation site	Glycan	EThcD	HCDpdEThcD	mean
N268	HexNAc(1)Fuc(1)	0.000672563	0.00445742	0.00256499
N268	HexNAc(2)Hex(2)Fuc(1)	0.0120165	0.0213783	0.0166974
N268	HexNAc(2)Hex(3)Fuc(1)	0.958436	0.960084	0.95926
N268	HexNAc(3)Hex(3)	0.0101445	0.00605863	0.00810156
N268	HexNAc(3)Hex(3)Fuc(1)	0.0187309	0.00802119	0.013376

## Sheet: N296
Glycosylation site	Glycan	EThcD	HCDpdEThcD	mean
N296	HexNAc(1)	0.00043486	0.000317958	0.000376409
N296	HexNAc(1)Fuc(1)	0.00160695	0.00450441	0.00305568
N296	HexNAc(2)Fuc(1)	0.000330562	0.000419528	0.000375045
N296	HexNAc(2)Hex(2)Fuc(1)	0.00262955	0.00710989	0.00486972
N296	HexNAc(2)Hex(3)	0.0197046	0.0173994	0.018552
N296	HexNAc(2)Hex(3)Fuc(1)	0.827118	0.845533	0.836325
N296	HexNAc(2)Hex(4)	0.0167489	0.00825808	0.0125035
N296	HexNAc(2)Hex(4)Fuc(1)	0.00356721	0.00493129	0.00424925
N296	HexNAc(3)Hex(3)	0.115629	0.10608	0.110854
N296	HexNAc(3)Hex(3)Fuc(1)	0.0122305	0.0054465	0.00883848

## Sheet: N333
Glycosylation site	Glycan	EThcD	HCDpdEThcD	mean
N333	HexNAc(2)Fuc(1)	0.000183646	0.0397874	0.0199855
N333	HexNAc(2)Hex(2)Fuc(1)	0.0019895	0.314757	0.158373
N333	HexNAc(2)Hex(3)	0.00898094	0.051324	0.0301525
N333	HexNAc(2)Hex(3)Fuc(1)	0.986695	0.56093	0.773813
N333	HexNAc(2)Hex(4)Fuc(1)	0.00164315	0.00976518	0.00570417
N333	HexNAc(2)Hex(6)	0.000507443	0.0234364	0.0119719

## Sheet: N400
Glycosylation site	Glycan	EThcD	HCDpdEThcD	mean
N400	HexNAc(2)Hex(2)Fuc(1)	0.0233768	0.0877707	0.0555738
N400	HexNAc(2)Hex(3)Fuc(1)	0.965714	0.911895	0.938804
N400	HexNAc(3)Hex(3)	0.0109092	0.000334508	0.00562184

## Sheet: N484
Glycosylation site	Glycan	EThcD	HCDpdEThcD	mean
N484	HexNAc(3)Hex(3)	1	1	1

## Sheet: N563
Glycosylation site	Glycan	EThcD	HCDpdEThcD	mean
N563	HexNAc(1)	0.0133462	0.0119468	0.0126465
N563	HexNAc(2)	0.00342477	0.00277956	0.00310216
N563	HexNAc(2)Hex(3)	0.0135271	0.117329	0.0654283
N563	HexNAc(2)Hex(4)	0.0200419	0.306019	0.16303
N563	HexNAc(2)Hex(5)	0.185037	0.231185	0.208111
N563	HexNAc(2)Hex(6)	0.305379	0.12361	0.214494
N563	HexNAc(2)Hex(7)	0.172369	0.0374171	0.104893
N563	HexNAc(2)Hex(8)	0.264662	0.116394	0.190528
N563	HexNAc(3)Hex(4)	0.0222135	0.0533194	0.0377665

[truncated: 1 more sheets: N618]
