# Supplementary material for: Glycan shield of the ebolavirus envelope glycoprotein GP
Source: Commun Biol. 2022 Aug 4;5:785. doi: 10.1038/s42003-022-03767-1 (PMC9352669; doi:10.1038/s42003-022-03767-1)
Supplement: Supplementary file 3 — Supplementary Data S1 [file 42003_2022_3767_MOESM3_ESM.zip › BDBV_VLP.xlsx]

## Sheet: Sheet1
Glycosylation site	Glycan	HCDpdEThcD
N204	HexNAc(4)Hex(3)Fuc(1)	0.0127776
N204	HexNAc(4)Hex(4)Fuc(1)	0.00918592
N204	HexNAc(4)Hex(5)Fuc(1)	0.0391888
N204	HexNAc(4)Hex(5)Fuc(1)NeuAc(1)	0.0569158
N204	HexNAc(5)Hex(3)Fuc(1)	0.0783249
N204	HexNAc(5)Hex(4)Fuc(1)	0.103363
N204	HexNAc(5)Hex(5)Fuc(1)	0.0574535
N204	HexNAc(5)Hex(6)Fuc(1)	0.154136
N204	HexNAc(5)Hex(6)Fuc(1)NeuAc(1)	0.277246
N204	HexNAc(6)Hex(3)Fuc(1)	0.0162506
N204	HexNAc(6)Hex(4)Fuc(1)	0.0334107
N204	HexNAc(6)Hex(5)Fuc(1)	0.0424553
N204	HexNAc(6)Hex(6)NeuAc(1)	0.0395798
N204	HexNAc(6)Hex(7)Fuc(1)NeuAc(2)	0.0358115
N204	HexNAc(6)Hex(7)Fuc(1)NeuAc(3)	0.0208631
N204	HexNAc(6)Hex(8)NeuAc(1)	0.0230376
N228	HexNAc(4)Hex(3)Fuc(1)	0.129236
N228	HexNAc(4)Hex(4)Fuc(1)	0.265825
N228	HexNAc(4)Hex(5)Fuc(1)	0.604939
N257	HexNAc(3)Hex(4)Fuc(1)	1
N268	HexNAc(3)Hex(4)Fuc(1)	0.00259805
N268	HexNAc(4)Hex(3)Fuc(1)	0.139801
N268	HexNAc(4)Hex(4)Fuc(1)	0.147722
N268	HexNAc(4)Hex(4)Fuc(1)NeuAc(1)	0.00357711
N268	HexNAc(4)Hex(5)Fuc(1)	0.071454
N268	HexNAc(4)Hex(5)Fuc(1)NeuAc(1)	0.141393
N268	HexNAc(4)Hex(5)Fuc(3)	0.125637
N268	HexNAc(5)Hex(3)Fuc(1)	0.107182
N268	HexNAc(5)Hex(4)Fuc(1)	0.0605719
N268	HexNAc(5)Hex(4)Fuc(1)NeuAc(1)	0.0193129
N268	HexNAc(5)Hex(5)Fuc(1)	0.0409708
N268	HexNAc(5)Hex(6)Fuc(1)	0.121363
N268	HexNAc(5)Hex(6)Fuc(1)NeuAc(1)	0.018416
N296	HexNAc(4)Hex(3)Fuc(1)	0.011711
N296	HexNAc(4)Hex(4)Fuc(1)	0.017069
N296	HexNAc(4)Hex(5)Fuc(1)	0.0531524
N296	HexNAc(4)Hex(5)Fuc(1)NeuAc(1)	0.0370458
N296	HexNAc(5)Hex(3)	0.00185776
N296	HexNAc(5)Hex(3)Fuc(1)	0.069921
N296	HexNAc(5)Hex(4)	0.00202393
N296	HexNAc(5)Hex(4)Fuc(1)	0.102721
N296	HexNAc(5)Hex(4)Fuc(1)NeuAc(1)	0.0168057
N296	HexNAc(5)Hex(4)Fuc(2)	0.00163732
N296	HexNAc(5)Hex(4)NeuAc(1)	0.00160684
N296	HexNAc(5)Hex(5)	0.0020131
N296	HexNAc(5)Hex(5)Fuc(1)	0.0851228
N296	HexNAc(5)Hex(5)Fuc(1)NeuAc(1)	0.00522398
N296	HexNAc(5)Hex(5)Fuc(3)	0.0106917
N296	HexNAc(5)Hex(6)Fuc(1)	0.184896
N296	HexNAc(5)Hex(6)Fuc(1)NeuAc(1)	0.0994361
N296	HexNAc(5)Hex(6)Fuc(1)NeuAc(2)	0.00716556
N296	HexNAc(5)Hex(6)Fuc(2)	0.00133196
N296	HexNAc(5)Hex(6)Fuc(3)	0.00518067
N296	HexNAc(5)Hex(6)NeuAc(1)	0.000751487
N296	HexNAc(6)Hex(3)Fuc(1)	0.0245802
N296	HexNAc(6)Hex(4)Fuc(1)	0.016938
N296	HexNAc(6)Hex(5)Fuc(1)	0.047946
N296	HexNAc(6)Hex(6)Fuc(1)	0.0448072
N296	HexNAc(6)Hex(7)Fuc(1)	0.0740178
N296	HexNAc(6)Hex(7)Fuc(1)NeuAc(1)	0.0341191
N296	HexNAc(6)Hex(7)Fuc(1)NeuAc(2)	0.0129034
N296	HexNAc(7)Hex(3)Fuc(1)	0.00101847
N296	HexNAc(7)Hex(4)Fuc(2)	0.0178143
N296	HexNAc(7)Hex(7)Fuc(1)	0.00849034
N333	HexNAc(4)Hex(3)Fuc(1)	0.462556
N333	HexNAc(4)Hex(4)Fuc(1)	0.271482
N333	HexNAc(5)Hex(3)Fuc(1)	0.265962
N400	HexNAc(4)Hex(4)Fuc(1)	0.102257
N400	HexNAc(4)Hex(4)Fuc(1)NeuAc(1)	0.0285437
N400	HexNAc(4)Hex(5)Fuc(1)	0.158537
N400	HexNAc(4)Hex(5)Fuc(1)NeuAc(1)	0.100158
N400	HexNAc(5)Hex(3)Fuc(1)	0.128544
N400	HexNAc(5)Hex(4)Fuc(1)	0.190537
N400	HexNAc(6)Hex(3)Fuc(1)	0.0335904
N400	HexNAc(6)Hex(4)Fuc(1)	0.0913978
N400	HexNAc(6)Hex(5)Fuc(1)	0.101685
N400	HexNAc(6)Hex(6)Fuc(1)	0.06475
N563	HexNAc(2)Hex(5)	0.340613
N563	HexNAc(2)Hex(6)	0.131466
N563	HexNAc(2)Hex(8)	0.0498907
N563	HexNAc(3)Hex(4)	0.0861163
N563	HexNAc(3)Hex(5)	0.26391
N563	HexNAc(3)Hex(5)Fuc(1)	0.0228415
N563	HexNAc(3)Hex(6)	0.0974266
N563	HexNAc(4)Hex(3)	0.0077362
N618	HexNAc(2)Hex(5)	0.103036
N618	HexNAc(4)Hex(4)Fuc(1)	0.0326019
N618	HexNAc(4)Hex(5)	0.0508904
N618	HexNAc(4)Hex(5)Fuc(1)	0.0889603
N618	HexNAc(4)Hex(5)Fuc(1)NeuAc(1)	0.145108
N618	HexNAc(5)Hex(3)Fuc(1)	0.0863578
N618	HexNAc(5)Hex(5)Fuc(1)	0.0539926
N618	HexNAc(5)Hex(6)Fuc(1)NeuAc(1)	0.21346
N618	HexNAc(6)Hex(3)Fuc(1)	0.0576185
N618	HexNAc(6)Hex(7)Fuc(1)NeuAc(2)	0.167974
