# Supplementary material for: Glycan shield of the ebolavirus envelope glycoprotein GP
Source: Commun Biol. 2022 Aug 4;5:785. doi: 10.1038/s42003-022-03767-1 (PMC9352669; doi:10.1038/s42003-022-03767-1)
Supplement: Supplementary file 3 — Supplementary Data S1 [file 42003_2022_3767_MOESM3_ESM.zip › EBOV_HEK.xlsx]

## Sheet: Glycoform
Glycosylation site	Glycan	EThcD	EThcDpdHCD	mean
N40	HexNAc(4)Hex(3)NeuAc(1)	0.587147	0.607078	0.597113
N40	HexNAc(4)Hex(4)NeuAc(1)	0.188231	0.175274	0.181752
N40	HexNAc(4)Hex(5)NeuAc(2)	0.155274	0.157276	0.156275
N40	HexNAc(5)Hex(5)NeuAc(2)	0.0693481	0.060372	0.0648601
N204	HexNAc(2)Hex(10)	0.00811309	0.00852288	0.00831798
N204	HexNAc(3)Hex(3)Fuc(1)	0.321228	0.303534	0.312381
N204	HexNAc(3)Hex(4)Fuc(1)	0.00305086	0.00296806	0.00300946
N204	HexNAc(4)Hex(3)Fuc(1)	0.0379371	0.0325066	0.0352219
N204	HexNAc(4)Hex(4)Fuc(1)	0.0167332	0.0144291	0.0155812
N204	HexNAc(4)Hex(5)Fuc(1)NeuAc(1)	0.0512139	0.0560716	0.0536427
N204	HexNAc(4)Hex(5)Fuc(1)NeuAc(2)	0.00687077	0.00860213	0.00773645
N204	HexNAc(5)Hex(3)Fuc(1)	0.0223955	0.0186158	0.0205056
N204	HexNAc(5)Hex(4)Fuc(1)	0.029748	0.0243724	0.0270602
N204	HexNAc(5)Hex(4)Fuc(1)NeuAc(1)	0.0152881	0.0141151	0.0147016
N204	HexNAc(5)Hex(4)Fuc(1)NeuAc(2)	0.00081807	0.000822383	0.000820227
N204	HexNAc(5)Hex(5)Fuc(1)	0.0398894	0.0397734	0.0398314
N204	HexNAc(5)Hex(5)Fuc(1)NeuAc(1)	0.0172826	0.0172102	0.0172464
N204	HexNAc(5)Hex(6)Fuc(1)	0.059327	0.0579406	0.0586338
N204	HexNAc(5)Hex(6)Fuc(1)NeuAc(1)	0.0393823	0.0401473	0.0397648
N204	HexNAc(5)Hex(6)Fuc(1)NeuAc(2)	0.0025945	0.0024522	0.00252335
N204	HexNAc(6)Hex(3)Fuc(1)NeuAc(1)	0.00742855	0.00652673	0.00697764
N204	HexNAc(6)Hex(5)Fuc(1)	0.0151275	0.0151767	0.0151521
N204	HexNAc(6)Hex(5)Fuc(1)NeuAc(1)	0.011409	0.0118124	0.0116107
N204	HexNAc(6)Hex(7)Fuc(1)	0.0211278	0.0189896	0.0200587
N204	HexNAc(6)Hex(7)Fuc(1)NeuAc(1)	0.0127612	0.0106162	0.0116887
N204	HexNAc(6)Hex(7)Fuc(1)NeuAc(2)	0.0746827	0.0706053	0.072644
N204	HexNAc(6)Hex(7)Fuc(1)NeuAc(3)	0.00613975	0.0560566	0.0310982
N204	HexNAc(6)Hex(7)Fuc(1)NeuAc(4)	0.0428135	0.0402743	0.0415439
N204	HexNAc(6)Hex(7)NeuAc(3)	0.00139444	0.00208586	0.00174015
N204	HexNAc(7)Hex(4)Fuc(1)	0.0290719	0.0246715	0.0268717
N204	HexNAc(7)Hex(6)Fuc(1)	0.00382836	0.00286339	0.00334588
N204	HexNAc(7)Hex(7)	0.0116626	0.00755097	0.00960677
N204	HexNAc(7)Hex(7)Fuc(1)	0.0125922	0.0109153	0.0117537
N204	HexNAc(8)Hex(5)Fuc(1)	0.0403119	0.0434368	0.0418743
N204	HexNAc(9)Hex(6)Fuc(1)	0.0377766	0.0363344	0.0370555
N228	HexNAc(4)Hex(3)Fuc(1)	0.29932	0.271409	0.285364
N228	HexNAc(5)Hex(3)Fuc(1)	0.32381	0.318203	0.321006
N228	HexNAc(5)Hex(5)Fuc(1)	0.0503401	0.0407113	0.0455257
N228	HexNAc(5)Hex(6)Fuc(1)	0.326531	0.369677	0.348104
N238	HexNAc(4)Hex(5)Fuc(1)	0.249354	0.243179	0.246267
N238	HexNAc(4)Hex(5)Fuc(1)NeuAc(1)	0.367761	0.402456	0.385108
N238	HexNAc(5)Hex(5)Fuc(1)	0.311693	0.294338	0.303016
N238	HexNAc(5)Hex(6)Fuc(1)	0.0711914	0.0600273	0.0656094
N257	HexNAc(2)Hex(5)	0.0272344	0.0258921	0.0265633
N257	HexNAc(2)Hex(6)	0.0115291	0.0124979	0.0120135
N257	HexNAc(2)Hex(7)	0.00443426	0.00605069	0.00524248
N257	HexNAc(2)Hex(8)	0.0242675	0.0325462	0.0284068
N257	HexNAc(3)Hex(4)	0.00672395	0.00674023	0.00673209
N257	HexNAc(3)Hex(4)Fuc(1)	0.0101907	0.0125841	0.0113874
N257	HexNAc(3)Hex(5)	0.0823966	0.0715395	0.0769681
N257	HexNAc(3)Hex(5)Fuc(1)	0.177532	0.162214	0.169873
N257	HexNAc(3)Hex(5)NeuAc(1)	0.0247996	0.0299949	0.0273972
N257	HexNAc(3)Hex(6)	0.115291	0.0884332	0.101862
N257	HexNAc(3)Hex(6)Fuc(1)	0.0576293	0.0859681	0.0717987
N257	HexNAc(3)Hex(6)NeuAc(1)	0.0270248	0.0340287	0.0305267
N257	HexNAc(4)Hex(4)	0.00496637	0.00667128	0.00581882
N257	HexNAc(4)Hex(5)	0.0794942	0.0725738	0.076034
N257	HexNAc(4)Hex(5)Fuc(1)	0.243159	0.231874	0.237516
N257	HexNAc(4)Hex(5)Fuc(1)NeuAc(1)	0.0161246	0.02241	0.0192673
N257	HexNAc(4)Hex(5)NeuAc(1)	0.00382153	0.00334426	0.00358289
N257	HexNAc(4)Hex(6)	0.0106261	0.0135839	0.012105
N257	HexNAc(5)Hex(4)	0.00416014	0.00524048	0.00470031
N257	HexNAc(5)Hex(4)Fuc(1)	0.0114162	0.0136873	0.0125518
N257	HexNAc(5)Hex(5)	0.00873953	0.0107051	0.0097223
N257	HexNAc(5)Hex(5)Fuc(1)	0.0193334	0.0180831	0.0187082
N257	HexNAc(5)Hex(6)	0.00367641	0.0033615	0.00351895
N257	HexNAc(5)Hex(6)Fuc(1)	0.00927164	0.0106534	0.0099625
N257	HexNAc(6)Hex(4)Fuc(1)	0.0151894	0.0181004	0.0166449
N257	HexNAc(6)Hex(7)	0.000969088	0.00122221	0.00109565
N268	HexNAc(3)Hex(4)Fuc(1)	0.00343086	0.00505636	0.00424361
N268	HexNAc(4)Hex(3)Fuc(1)	0.05854	0.0493048	0.0539224
N268	HexNAc(4)Hex(4)Fuc(1)	0.000501551	0.00618932	0.00334544
N268	HexNAc(4)Hex(4)Fuc(1)NeuAc(1)	0.0160004	0.0105953	0.0132978
N268	HexNAc(4)Hex(5)Fuc(1)	0.0763389	0.0757405	0.0760397
N268	HexNAc(4)Hex(5)Fuc(1)NeuAc(1)	0.265391	0.20666	0.236026
N268	HexNAc(5)Hex(3)Fuc(1)	0.0142841	0.0367163	0.0255002
N268	HexNAc(5)Hex(4)Fuc(1)	0.0357815	0.069761	0.0527713
N268	HexNAc(5)Hex(5)Fuc(1)	0.248501	0.251244	0.249873
N268	HexNAc(5)Hex(5)Fuc(1)NeuAc(1)	0.0203621	0.0154576	0.0179098
N268	HexNAc(5)Hex(5)Fuc(3)	0.044078	0.0603196	0.0521988
N268	HexNAc(5)Hex(6)Fuc(1)NeuAc(1)	0.108134	0.0749694	0.0915515
N268	HexNAc(5)Hex(6)Fuc(3)NeuAc(1)	0.0009231	0.00975605	0.00533957
N268	HexNAc(6)Hex(6)Fuc(1)	0.0376471	0.0322422	0.0349446
N268	HexNAc(6)Hex(6)Fuc(1)NeuAc(1)	0.0141542	0.0130081	0.0135811
N268	HexNAc(6)Hex(6)Fuc(3)	0.0230775	0.0350378	0.0290577
N268	HexNAc(6)Hex(7)Fuc(1)NeuAc(2)	0.0264622	0.0316285	0.0290453
N268	HexNAc(7)Hex(6)	0.00639247	0.0163125	0.0113525
N296	HexNAc(3)Hex(3)Fuc(1)	0.00633636	0.00704188	0.00668912
N296	HexNAc(3)Hex(4)Fuc(1)	0.00122816	0.00229265	0.0017604
N296	HexNAc(3)Hex(5)Fuc(1)	0.00281616	0.00364792	0.00323204
N296	HexNAc(4)Hex(3)Fuc(1)	0.0268578	0.0226264	0.0247421
N296	HexNAc(4)Hex(4)Fuc(1)	0.0196349	0.0211949	0.0204149
N296	HexNAc(4)Hex(5)Fuc(1)	0.13455	0.142223	0.138386
N296	HexNAc(4)Hex(5)Fuc(1)NeuAc(1)	0.252672	0.241502	0.247087
N296	HexNAc(4)Hex(5)Fuc(1)NeuAc(2)	0.0104041	0.0116133	0.0110087
N296	HexNAc(4)Hex(5)Fuc(3)NeuAc(1)	0.0157496	0.015192	0.0154708
N296	HexNAc(5)Hex(3)Fuc(1)	0.0160625	0.0175932	0.0168278
N296	HexNAc(5)Hex(4)Fuc(1)	0.057627	0.0561042	0.0568656
N296	HexNAc(5)Hex(4)Fuc(1)NeuAc(1)	0.0243024	0.0258587	0.0250806
N296	HexNAc(5)Hex(4)Fuc(2)	0.0129595	0.0155614	0.0142605
N296	HexNAc(5)Hex(5)	0.00910037	0.00761908	0.00835973
N296	HexNAc(5)Hex(5)Fuc(1)	0.0646674	0.0685717	0.0666196
N296	HexNAc(5)Hex(5)Fuc(1)NeuAc(1)	0.014837	0.0162771	0.0155571
N296	HexNAc(5)Hex(5)NeuAc(1)	0.0185136	0.0192093	0.0188615
N296	HexNAc(5)Hex(6)Fuc(1)	0.057627	0.0570277	0.0573273
N296	HexNAc(5)Hex(6)Fuc(1)NeuAc(1)	0.109257	0.11013	0.109693
N296	HexNAc(6)Hex(4)	0.0176531	0.0069957	0.0123244
N296	HexNAc(6)Hex(4)Fuc(1)	0.00990871	0.0114748	0.0106918
N296	HexNAc(6)Hex(4)NeuAc(1)	0.0122555	0.00990481	0.0110802
N296	HexNAc(6)Hex(5)Fuc(1)	0.0171838	0.0175008	0.0173423
N296	HexNAc(6)Hex(6)	0.00878746	0.00902746	0.00890746
N296	HexNAc(6)Hex(6)Fuc(1)	0.0333767	0.0344013	0.033889
N296	HexNAc(6)Hex(7)Fuc(1)	0.0149934	0.017039	0.0160162
N296	HexNAc(6)Hex(7)Fuc(1)NeuAc(1)	0.00631028	0.00616453	0.00623741
N296	HexNAc(6)Hex(7)Fuc(1)NeuAc(2)	0.0192698	0.0216567	0.0204632
N296	HexNAc(7)Hex(6)	0.00505866	0.00454836	0.00480351
N317	HexNAc(3)Hex(3)Fuc(1)	0.0028771	0.00275146	0.00281428
N317	HexNAc(3)Hex(4)Fuc(1)	0.00231152	0.00270161	0.00250656
N317	HexNAc(4)Hex(3)Fuc(1)	0.0870857	0.111577	0.0993312
N317	HexNAc(4)Hex(5)Fuc(1)	0.141626	0.137758	0.139692
N317	HexNAc(4)Hex(5)Fuc(1)NeuAc(1)	0.223315	0.225568	0.224441
N317	HexNAc(5)Hex(3)	0.00396651	0.00390186	0.00393419
N317	HexNAc(5)Hex(3)Fuc(1)	0.0132661	0.0152384	0.0142522
N317	HexNAc(5)Hex(4)	0.00331933	0.00355946	0.0034394
N317	HexNAc(5)Hex(4)Fuc(1)	0.161314	0.141767	0.151541
N317	HexNAc(5)Hex(5)	0.0239183	0.024354	0.0241361
N317	HexNAc(5)Hex(5)Fuc(3)	0.00340014	0.00366195	0.00353104
N317	HexNAc(5)Hex(6)Fuc(1)	0.164701	0.15013	0.157416
N317	HexNAc(6)Hex(3)Fuc(1)	0.00466717	0.00455609	0.00461163
N317	HexNAc(6)Hex(4)	0.0114473	0.0110591	0.0112532
N317	HexNAc(6)Hex(5)	0.0198706	0.025914	0.0228923
N317	HexNAc(6)Hex(6)	0.0266381	0.0207689	0.0237035
N317	HexNAc(6)Hex(6)Fuc(1)	0.0454064	0.045477	0.0454417
N317	HexNAc(6)Hex(7)Fuc(1)	0.0608695	0.0692553	0.0650624
N333	HexNAc(5)Hex(3)Fuc(1)	1	1	1
N346	HexNAc(3)Hex(4)	0.034221	0.0354919	0.0348564
N346	HexNAc(4)Hex(3)	0.0301072	0.034532	0.0323196
N346	HexNAc(4)Hex(4)	0.0126509	0.0151566	0.0139037
N346	HexNAc(4)Hex(5)	0.0222073	0.0181254	0.0201663
N346	HexNAc(4)Hex(5)Fuc(1)	0.0364053	0.00649568	0.0214505
N346	HexNAc(4)Hex(5)Fuc(1)NeuAc(2)	0.0262118	0.0133262	0.019769
N346	HexNAc(5)Hex(3)	0.0979304	0.101118	0.0995243
N346	HexNAc(5)Hex(4)	0.0982944	0.034599	0.0664467
N346	HexNAc(5)Hex(5)	0.0970202	0.0986629	0.0978416
N346	HexNAc(5)Hex(5)NeuAc(1)	0.153266	0.146655	0.149961
N346	HexNAc(5)Hex(5)NeuAc(2)	0.0489652	0.0359383	0.0424517
N346	HexNAc(5)Hex(6)Fuc(1)NeuAc(1)	0.0941078	0.11027	0.102189
N346	HexNAc(6)Hex(3)	0.0256658	0.0506708	0.0381683
N346	HexNAc(6)Hex(4)	0.0134882	0.0564745	0.0349813
N346	HexNAc(6)Hex(5)	0.0704443	0.0703141	0.0703792
N346	HexNAc(6)Hex(6)	0.0289422	0.0720998	0.050521
N346	HexNAc(6)Hex(6)NeuAc(1)	0.0933797	0.0841537	0.0887667
N346	HexNAc(7)Hex(3)	0.0166918	0.0159155	0.0163037
N386	HexNAc(2)Hex(5)	0.635934	0.666667	0.651301
N386	HexNAc(4)Hex(4)Fuc(1)	0.2005	0.206667	0.203583
N386	HexNAc(4)Hex(5)Fuc(1)	0.163566	0.126667	0.145116
N413	HexNAc(2)Hex(5)	0.882937	0.901545	0.892241
N413	HexNAc(5)Hex(3)Fuc(1)	0.117063	0.0984552	0.107759
N563	HexNAc(1)	0.00220713	0.00133856	0.00177285
N563	HexNAc(2)Hex(2)Fuc(1)	0.0181692	0.0181587	0.018164
N563	HexNAc(2)Hex(5)	0.312169	0.337233	0.324701
N563	HexNAc(2)Hex(6)	0.0535321	0.0540611	0.0537966
N563	HexNAc(2)Hex(7)	0.0208519	0.0195077	0.0201798
N563	HexNAc(2)Hex(8)	0.0112064	0.0112065	0.0112065
N563	HexNAc(2)Hex(9)	0.00421916	0.00407793	0.00414855
N563	HexNAc(3)Hex(3)	0.00304853	0.00300916	0.00302884
N563	HexNAc(3)Hex(5)	0.242663	0.216867	0.229765
N563	HexNAc(3)Hex(6)	0.276806	0.281201	0.279004
N563	HexNAc(3)Hex(6)Fuc(1)	0.00097309	0.00098991	0.0009815
N563	HexNAc(4)Hex(5)	0.0509714	0.0493917	0.0501816
N563	HexNAc(4)Hex(6)	0.00318266	0.00295728	0.00306997
N618	HexNAc(5)Hex(6)Fuc(1)NeuAc(3)	0.387841	0.441176	0.414509
N618	HexNAc(6)Hex(7)Fuc(1)NeuAc(2)	0.612159	0.558824	0.585491

## Sheet: N40
Glycosylation site	Glycan	EThcD	HCDpdEThcD	mean
N40	HexNAc(4)Hex(3)NeuAc(1)	0.587147	0.607078	0.597113
N40	HexNAc(4)Hex(4)NeuAc(1)	0.188231	0.175274	0.181752
N40	HexNAc(4)Hex(5)NeuAc(2)	0.155274	0.157276	0.156275
N40	HexNAc(5)Hex(5)NeuAc(2)	0.0693481	0.060372	0.0648601

## Sheet: N204
Glycosylation site	Glycan	EThcD	EThcDpdHCD	mean
N204	HexNAc(2)Hex(10)	0.00811309	0.00852288	0.00831798
N204	HexNAc(3)Hex(3)Fuc(1)	0.321228	0.303534	0.312381
N204	HexNAc(3)Hex(4)Fuc(1)	0.00305086	0.00296806	0.00300946
N204	HexNAc(4)Hex(3)Fuc(1)	0.0379371	0.0325066	0.0352219
N204	HexNAc(4)Hex(4)Fuc(1)	0.0167332	0.0144291	0.0155812
N204	HexNAc(4)Hex(5)Fuc(1)NeuAc(1)	0.0512139	0.0560716	0.0536427
N204	HexNAc(4)Hex(5)Fuc(1)NeuAc(2)	0.00687077	0.00860213	0.00773645
N204	HexNAc(5)Hex(3)Fuc(1)	0.0223955	0.0186158	0.0205056
N204	HexNAc(5)Hex(4)Fuc(1)	0.029748	0.0243724	0.0270602
N204	HexNAc(5)Hex(4)Fuc(1)NeuAc(1)	0.0152881	0.0141151	0.0147016
N204	HexNAc(5)Hex(4)Fuc(1)NeuAc(2)	0.00081807	0.000822383	0.000820227
N204	HexNAc(5)Hex(5)Fuc(1)	0.0398894	0.0397734	0.0398314
N204	HexNAc(5)Hex(5)Fuc(1)NeuAc(1)	0.0172826	0.0172102	0.0172464
N204	HexNAc(5)Hex(6)Fuc(1)	0.059327	0.0579406	0.0586338
N204	HexNAc(5)Hex(6)Fuc(1)NeuAc(1)	0.0393823	0.0401473	0.0397648
N204	HexNAc(5)Hex(6)Fuc(1)NeuAc(2)	0.0025945	0.0024522	0.00252335
N204	HexNAc(6)Hex(3)Fuc(1)NeuAc(1)	0.00742855	0.00652673	0.00697764
N204	HexNAc(6)Hex(5)Fuc(1)	0.0151275	0.0151767	0.0151521
N204	HexNAc(6)Hex(5)Fuc(1)NeuAc(1)	0.011409	0.0118124	0.0116107
N204	HexNAc(6)Hex(7)Fuc(1)	0.0211278	0.0189896	0.0200587
N204	HexNAc(6)Hex(7)Fuc(1)NeuAc(1)	0.0127612	0.0106162	0.0116887
N204	HexNAc(6)Hex(7)Fuc(1)NeuAc(2)	0.0746827	0.0706053	0.072644
N204	HexNAc(6)Hex(7)Fuc(1)NeuAc(3)	0.00613975	0.0560566	0.0310982
N204	HexNAc(6)Hex(7)Fuc(1)NeuAc(4)	0.0428135	0.0402743	0.0415439
N204	HexNAc(6)Hex(7)NeuAc(3)	0.00139444	0.00208586	0.00174015
N204	HexNAc(7)Hex(4)Fuc(1)	0.0290719	0.0246715	0.0268717
N204	HexNAc(7)Hex(6)Fuc(1)	0.00382836	0.00286339	0.00334588
N204	HexNAc(7)Hex(7)	0.0116626	0.00755097	0.00960677
N204	HexNAc(7)Hex(7)Fuc(1)	0.0125922	0.0109153	0.0117537
N204	HexNAc(8)Hex(5)Fuc(1)	0.0403119	0.0434368	0.0418743
N204	HexNAc(9)Hex(6)Fuc(1)	0.0377766	0.0363344	0.0370555

## Sheet: N228
Glycosylation site	Glycan	EThcD	HCDpdEThcD	mean
N228	HexNAc(4)Hex(3)Fuc(1)	0.29932	0.271409	0.285364
N228	HexNAc(5)Hex(3)Fuc(1)	0.32381	0.318203	0.321006
N228	HexNAc(5)Hex(5)Fuc(1)	0.0503401	0.0407113	0.0455257
N228	HexNAc(5)Hex(6)Fuc(1)	0.326531	0.369677	0.348104

## Sheet: N238
Glycosylation site	Glycan	EThcD	HCDpdEThcD	mean
N238	HexNAc(4)Hex(5)Fuc(1)	0.249354	0.243179	0.246267
N238	HexNAc(4)Hex(5)Fuc(1)NeuAc(1)	0.367761	0.402456	0.385108
N238	HexNAc(5)Hex(5)Fuc(1)	0.311693	0.294338	0.303016
N238	HexNAc(5)Hex(6)Fuc(1)	0.0711914	0.0600273	0.0656094

## Sheet: N257
Glycosylation site	Glycan	EThcD	HCDpdEThcD	mean
N257	HexNAc(2)Hex(5)	0.0272344	0.0258921	0.0265633
N257	HexNAc(2)Hex(6)	0.0115291	0.0124979	0.0120135
N257	HexNAc(2)Hex(7)	0.00443426	0.00605069	0.00524248
N257	HexNAc(2)Hex(8)	0.0242675	0.0325462	0.0284068
N257	HexNAc(3)Hex(4)	0.00672395	0.00674023	0.00673209
N257	HexNAc(3)Hex(4)Fuc(1)	0.0101907	0.0125841	0.0113874
N257	HexNAc(3)Hex(5)	0.0823966	0.0715395	0.0769681
N257	HexNAc(3)Hex(5)Fuc(1)	0.177532	0.162214	0.169873
N257	HexNAc(3)Hex(5)NeuAc(1)	0.0247996	0.0299949	0.0273972
N257	HexNAc(3)Hex(6)	0.115291	0.0884332	0.101862
N257	HexNAc(3)Hex(6)Fuc(1)	0.0576293	0.0859681	0.0717987
N257	HexNAc(3)Hex(6)NeuAc(1)	0.0270248	0.0340287	0.0305267
N257	HexNAc(4)Hex(4)	0.00496637	0.00667128	0.00581882
N257	HexNAc(4)Hex(5)	0.0794942	0.0725738	0.076034
N257	HexNAc(4)Hex(5)Fuc(1)	0.243159	0.231874	0.237516
N257	HexNAc(4)Hex(5)Fuc(1)NeuAc(1)	0.0161246	0.02241	0.0192673
N257	HexNAc(4)Hex(5)NeuAc(1)	0.00382153	0.00334426	0.00358289
N257	HexNAc(4)Hex(6)	0.0106261	0.0135839	0.012105
N257	HexNAc(5)Hex(4)	0.00416014	0.00524048	0.00470031
N257	HexNAc(5)Hex(4)Fuc(1)	0.0114162	0.0136873	0.0125518
N257	HexNAc(5)Hex(5)	0.00873953	0.0107051	0.0097223
N257	HexNAc(5)Hex(5)Fuc(1)	0.0193334	0.0180831	0.0187082
N257	HexNAc(5)Hex(6)	0.00367641	0.0033615	0.00351895
N257	HexNAc(5)Hex(6)Fuc(1)	0.00927164	0.0106534	0.0099625
N257	HexNAc(6)Hex(4)Fuc(1)	0.0151894	0.0181004	0.0166449
N257	HexNAc(6)Hex(7)	0.000969088	0.00122221	0.00109565

## Sheet: N268
Glycosylation site	Glycan	EThcD	HCDpdEThcD	mean
N268	HexNAc(3)Hex(4)Fuc(1)	0.00343086	0.00505636	0.00424361
N268	HexNAc(4)Hex(3)Fuc(1)	0.05854	0.0493048	0.0539224
N268	HexNAc(4)Hex(4)Fuc(1)	0.000501551	0.00618932	0.00334544
N268	HexNAc(4)Hex(4)Fuc(1)NeuAc(1)	0.0160004	0.0105953	0.0132978
N268	HexNAc(4)Hex(5)Fuc(1)	0.0763389	0.0757405	0.0760397
N268	HexNAc(4)Hex(5)Fuc(1)NeuAc(1)	0.265391	0.20666	0.236026
N268	HexNAc(5)Hex(3)Fuc(1)	0.0142841	0.0367163	0.0255002
N268	HexNAc(5)Hex(4)Fuc(1)	0.0357815	0.069761	0.0527713
N268	HexNAc(5)Hex(5)Fuc(1)	0.248501	0.251244	0.249873
N268	HexNAc(5)Hex(5)Fuc(1)NeuAc(1)	0.0203621	0.0154576	0.0179098
N268	HexNAc(5)Hex(5)Fuc(3)	0.044078	0.0603196	0.0521988
N268	HexNAc(5)Hex(6)Fuc(1)NeuAc(1)	0.108134	0.0749694	0.0915515
N268	HexNAc(5)Hex(6)Fuc(3)NeuAc(1)	0.0009231	0.00975605	0.00533957
N268	HexNAc(6)Hex(6)Fuc(1)	0.0376471	0.0322422	0.0349446
N268	HexNAc(6)Hex(6)Fuc(1)NeuAc(1)	0.0141542	0.0130081	0.0135811
N268	HexNAc(6)Hex(6)Fuc(3)	0.0230775	0.0350378	0.0290577
N268	HexNAc(6)Hex(7)Fuc(1)NeuAc(2)	0.0264622	0.0316285	0.0290453
N268	HexNAc(7)Hex(6)	0.00639247	0.0163125	0.0113525

## Sheet: N296
Glycosylation site	Glycan	EThcD	HCDpdEThcD	mean
N296	HexNAc(3)Hex(3)Fuc(1)	0.00633636	0.00704188	0.00668912
N296	HexNAc(3)Hex(4)Fuc(1)	0.00122816	0.00229265	0.0017604
N296	HexNAc(3)Hex(5)Fuc(1)	0.00281616	0.00364792	0.00323204
N296	HexNAc(4)Hex(3)Fuc(1)	0.0268578	0.0226264	0.0247421
N296	HexNAc(4)Hex(4)Fuc(1)	0.0196349	0.0211949	0.0204149
N296	HexNAc(4)Hex(5)Fuc(1)	0.13455	0.142223	0.138386
N296	HexNAc(4)Hex(5)Fuc(1)NeuAc(1)	0.252672	0.241502	0.247087
N296	HexNAc(4)Hex(5)Fuc(1)NeuAc(2)	0.0104041	0.0116133	0.0110087
N296	HexNAc(4)Hex(5)Fuc(3)NeuAc(1)	0.0157496	0.015192	0.0154708
N296	HexNAc(5)Hex(3)Fuc(1)	0.0160625	0.0175932	0.0168278
N296	HexNAc(5)Hex(4)Fuc(1)	0.057627	0.0561042	0.0568656
N296	HexNAc(5)Hex(4)Fuc(1)NeuAc(1)	0.0243024	0.0258587	0.0250806
N296	HexNAc(5)Hex(4)Fuc(2)	0.0129595	0.0155614	0.0142605
N296	HexNAc(5)Hex(5)	0.00910037	0.00761908	0.00835973
N296	HexNAc(5)Hex(5)Fuc(1)	0.0646674	0.0685717	0.0666196
N296	HexNAc(5)Hex(5)Fuc(1)NeuAc(1)	0.014837	0.0162771	0.0155571
N296	HexNAc(5)Hex(5)NeuAc(1)	0.0185136	0.0192093	0.0188615
N296	HexNAc(5)Hex(6)Fuc(1)	0.057627	0.0570277	0.0573273
N296	HexNAc(5)Hex(6)Fuc(1)NeuAc(1)	0.109257	0.11013	0.109693
N296	HexNAc(6)Hex(4)	0.0176531	0.0069957	0.0123244
N296	HexNAc(6)Hex(4)Fuc(1)	0.00990871	0.0114748	0.0106918
N296	HexNAc(6)Hex(4)NeuAc(1)	0.0122555	0.00990481	0.0110802
N296	HexNAc(6)Hex(5)Fuc(1)	0.0171838	0.0175008	0.0173423
N296	HexNAc(6)Hex(6)	0.00878746	0.00902746	0.00890746
N296	HexNAc(6)Hex(6)Fuc(1)	0.0333767	0.0344013	0.033889
N296	HexNAc(6)Hex(7)Fuc(1)	0.0149934	0.017039	0.0160162
N296	HexNAc(6)Hex(7)Fuc(1)NeuAc(1)	0.00631028	0.00616453	0.00623741
N296	HexNAc(6)Hex(7)Fuc(1)NeuAc(2)	0.0192698	0.0216567	0.0204632
N296	HexNAc(7)Hex(6)	0.00505866	0.00454836	0.00480351

## Sheet: N317
Glycosylation site	Glycan	EThcD	HCDpdEThcD	mean
N317	HexNAc(3)Hex(3)Fuc(1)	0.0028771	0.00275146	0.00281428
N317	HexNAc(3)Hex(4)Fuc(1)	0.00231152	0.00270161	0.00250656
N317	HexNAc(4)Hex(3)Fuc(1)	0.0870857	0.111577	0.0993312
N317	HexNAc(4)Hex(5)Fuc(1)	0.141626	0.137758	0.139692
N317	HexNAc(4)Hex(5)Fuc(1)NeuAc(1)	0.223315	0.225568	0.224441
N317	HexNAc(5)Hex(3)	0.00396651	0.00390186	0.00393419
N317	HexNAc(5)Hex(3)Fuc(1)	0.0132661	0.0152384	0.0142522
N317	HexNAc(5)Hex(4)	0.00331933	0.00355946	0.0034394
N317	HexNAc(5)Hex(4)Fuc(1)	0.161314	0.141767	0.151541
N317	HexNAc(5)Hex(5)	0.0239183	0.024354	0.0241361
N317	HexNAc(5)Hex(5)Fuc(3)	0.00340014	0.00366195	0.00353104
N317	HexNAc(5)Hex(6)Fuc(1)	0.164701	0.15013	0.157416
N317	HexNAc(6)Hex(3)Fuc(1)	0.00466717	0.00455609	0.00461163
N317	HexNAc(6)Hex(4)	0.0114473	0.0110591	0.0112532
N317	HexNAc(6)Hex(5)	0.0198706	0.025914	0.0228923
N317	HexNAc(6)Hex(6)	0.0266381	0.0207689	0.0237035
N317	HexNAc(6)Hex(6)Fuc(1)	0.0454064	0.045477	0.0454417
N317	HexNAc(6)Hex(7)Fuc(1)	0.0608695	0.0692553	0.0650624

## Sheet: N333
Glycosylation site	Glycan	EThcD	HCDpdEThcD	mean
N333	HexNAc(5)Hex(3)Fuc(1)	1	1	1

[truncated: 5 more sheets: N346, N386, N413, N563, N618]
