# Supplementary material for: Glycan shield of the ebolavirus envelope glycoprotein GP
Source: Commun Biol. 2022 Aug 4;5:785. doi: 10.1038/s42003-022-03767-1 (PMC9352669; doi:10.1038/s42003-022-03767-1)
Supplement: Supplementary file 3 — Supplementary Data S1 [file 42003_2022_3767_MOESM3_ESM.zip › EBOV_S2.xlsx]

## Sheet: Glycoform
Glycosylation site	Glycan	EThcD	HCDpdEThcD	mean
N40	HexNAc(2)Hex(3)	0.269296	0.245572	0.257434
N40	HexNAc(2)Hex(3)Fuc(1)	0.714512	0.739169	0.726841
N40	HexNAc(2)Hex(5)	0.0161918	0.0152588	0.0157253
N204	HexNAc(1)	0.000798786	0.000541387	0.000670086
N204	HexNAc(1)Fuc(1)	0.00278931	0.00218346	0.00248639
N204	HexNAc(2)Hex(2)Fuc(1)	0.00736944	0.00747446	0.00742195
N204	HexNAc(2)Hex(3)	0.153187	0.138098	0.145642
N204	HexNAc(2)Hex(3)Fuc(1)	0.742355	0.73068	0.736518
N204	HexNAc(2)Hex(4)	0.000210003	0.000163824	0.000186914
N204	HexNAc(2)Hex(4)Fuc(1)	0.00247366	0.00234217	0.00240791
N204	HexNAc(2)Hex(5)	0.0347858	0.0320352	0.0334105
N204	HexNAc(2)Hex(6)	0.00935352	0.00622019	0.00778686
N204	HexNAc(3)Hex(3)	0.0386509	0.0719289	0.0552899
N204	HexNAc(3)Hex(3)Fuc(1)	0.00802651	0.00833198	0.00817924
N228	HexNAc(2)Hex(3)	0.641351	0.691824	0.666587
N228	HexNAc(2)Hex(3)Fuc(1)	0.192578	0.113939	0.153258
N228	HexNAc(2)Hex(4)	0.0203988	0.0248647	0.0226317
N228	HexNAc(2)Hex(6)	0.0338827	0.0569694	0.0454261
N228	HexNAc(3)Hex(3)	0.11179	0.112403	0.112096
N238	HexNAc(2)Hex(3)	0.991823	0.986782	0.989302
N238	HexNAc(2)Hex(6)	0.00817748	0.013218	0.0106977
N257	HexNAc(2)	7.6721e-05	0.000109281	9.30008e-05
N257	HexNAc(2)Hex(10)	0.000302589	0.00031223	0.00030741
N257	HexNAc(2)Hex(3)	0.0992687	0.110736	0.105002
N257	HexNAc(2)Hex(3)Fuc(1)	0.0124452	0.0123437	0.0123944
N257	HexNAc(2)Hex(4)	0.0093705	0.010121	0.00974576
N257	HexNAc(2)Hex(5)	0.0991711	0.118674	0.108923
N257	HexNAc(2)Hex(6)	0.436314	0.415425	0.425869
N257	HexNAc(2)Hex(7)	0.12084	0.12132	0.12108
N257	HexNAc(2)Hex(8)	0.14944	0.148177	0.148809
N257	HexNAc(2)Hex(9)	0.0568575	0.0465435	0.0517005
N257	HexNAc(3)Hex(3)	0.0114398	0.0122908	0.0118653
N257	HexNAc(3)Hex(4)	0.000776971	0.000579478	0.000678224
N257	HexNAc(3)Hex(5)	0.00308446	0.00271217	0.00289831
N257	HexNAc(4)Hex(3)Fuc(3)	0.000612011	0.000656213	0.000634112
N268	HexNAc(2)Hex(3)	0.133978	0.201312	0.167645
N268	HexNAc(2)Hex(3)Fuc(1)	0.758152	0.735458	0.746805
N268	HexNAc(2)Hex(5)	0.00221879	0.00328192	0.00275035
N268	HexNAc(2)Hex(8)	0.00222411	0.00325125	0.00273768
N268	HexNAc(3)Hex(3)	0.103427	0.0566975	0.0800623
N296	HexNAc(2)Hex(3)	0.0150857	0.0159032	0.0154944
N296	HexNAc(2)Hex(3)Fuc(1)	0.923069	0.841195	0.882132
N296	HexNAc(2)Hex(4)	0.0137048	0.00870939	0.0112071
N296	HexNAc(2)Hex(4)Fuc(1)	0.00663221	0.00691628	0.00677424
N296	HexNAc(2)Hex(5)Fuc(1)	0.00106996	0.00121675	0.00114336
N296	HexNAc(3)Hex(3)	0.0382077	0.123929	0.0810686
N296	HexNAc(3)Hex(3)Fuc(1)	0.0022306	0.00213038	0.00218049
N317	HexNAc(3)Hex(3)	0.0411908	0.0637251	0.052458
N317	HexNAc(2)Hex(3)Fuc(1)	0.958809	0.936275	0.947542
N333	HexNAc(2)Hex(3)	0.156235	0.147708	0.151972
N333	HexNAc(2)Hex(3)Fuc(1)	0.771404	0.841888	0.806646
N333	HexNAc(3)Hex(3)	0.0723604	0.0104039	0.0413821
N346	HexNAc(1)	0.000494128	0.000350061	0.000422095
N346	HexNAc(2)Hex(3)	0.144388	0.130293	0.13734
N346	HexNAc(2)Hex(3)Fuc(1)	0.563285	0.544527	0.553906
N346	HexNAc(3)Hex(3)	0.287533	0.322392	0.304963
N346	HexNAc(3)Hex(4)	0.00429956	0.00243779	0.00336867
N386	HexNAc(1)	0.00242184	0.0022366	0.00232922
N386	HexNAc(2)Hex(2)Fuc(1)	0.000425936	0.00425796	0.00234195
N386	HexNAc(2)Hex(3)	0.201435	0.187163	0.194299
N386	HexNAc(2)Hex(3)Fuc(1)	0.626602	0.589564	0.608083
N386	HexNAc(2)Hex(4)	0.0274475	0.0281681	0.0278078
N386	HexNAc(2)Hex(4)Fuc(1)	0.00332138	0.00339701	0.00335919
N386	HexNAc(2)Hex(5)	0.0114557	0.0115105	0.0114831
N386	HexNAc(2)Hex(8)	0.00296002	0.00283552	0.00289777
N386	HexNAc(3)Hex(3)	0.0580203	0.114179	0.0860996
N386	HexNAc(3)Hex(3)Fuc(1)	0.00518196	0.0126335	0.00890774
N386	HexNAc(3)Hex(4)	0.00420554	0.00435154	0.00427854
N386	HexNAc(3)Hex(4)Fuc(1)	0.0059508	0.00118849	0.00356964
N386	HexNAc(4)Hex(3)	0.00822655	0.00793572	0.00808114
N386	HexNAc(4)Hex(3)Fuc(1)	0.0212199	0.0199329	0.0205764
N386	HexNAc(4)Hex(4)	0.00269862	0.00116041	0.00192951
N386	HexNAc(4)Hex(5)Fuc(1)	0.000286776	0.0046978	0.00249229
N386	HexNAc(5)Hex(3)Fuc(1)	0.00453614	0.000982607	0.00275937
N386	HexNAc(5)Hex(4)	0.00156843	0.000982607	0.00127552
N386	HexNAc(5)Hex(4)Fuc(1)	0.0103024	0.000612024	0.00545722
N386	HexNAc(6)Hex(3)	0.000349052	0.000680338	0.000514695
N386	HexNAc(6)Hex(5)	0.0003306	0.000662558	0.000496579
N386	HexNAc(6)Hex(5)Fuc(1)	0.00105331	0.000867502	0.000960404
N413	HexNAc(2)Hex(3)	0.0578975	0.0536506	0.0557741
N413	HexNAc(2)Hex(3)Fuc(1)	0.941915	0.946242	0.944079
N413	HexNAc(4)Hex(3)Fuc(1)	0.000187231	0.00010715	0.000147191
N436	HexNAc(2)Hex(3)	0.0309781	0.030971	0.0309746
N436	HexNAc(2)Hex(3)Fuc(1)	0.969022	0.969029	0.969025
N454	HexNAc(2)Hex(12)	0.574594	0.530258	0.552426
N454	HexNAc(4)Hex(4)	0.0401958	0.0416417	0.0409188
N454	HexNAc(4)Hex(5)	0.0595207	0.0647094	0.0621151
N454	HexNAc(4)Hex(5)Fuc(1)	0.0577171	0.0874775	0.0725973
N454	HexNAc(6)Hex(5)Fuc(1)	0.267972	0.275914	0.271943
N462	HexNAc(2)Hex(3)	0.136772	0.132258	0.134515
N462	HexNAc(2)Hex(3)Fuc(1)	0.859689	0.864089	0.861889
N462	HexNAc(2)Hex(5)	0.00353915	0.00365285	0.003596
N563	HexNAc(1)	0.00172313	0.00102715	0.00137514
N563	HexNAc(2)	0.000815874	0.000458551	0.000637212
N563	HexNAc(2)Hex(10)	0.199726	0.0964791	0.148102
N563	HexNAc(2)Hex(2)Fuc(1)	0.00170354	0.00115555	0.00142955
N563	HexNAc(2)Hex(3)	0.0259121	0.0206898	0.023301
N563	HexNAc(2)Hex(3)Fuc(1)	0.0490177	0.0315116	0.0402646
N563	HexNAc(2)Hex(4)	0.00593956	0.0035877	0.00476363
N563	HexNAc(2)Hex(5)	0.021996	0.0105283	0.0162621
N563	HexNAc(2)Hex(6)	0.0959467	0.0487898	0.0723683
N563	HexNAc(2)Hex(7)	0.0711442	0.347765	0.209455
N563	HexNAc(2)Hex(8)	0.149468	0.073735	0.111602
N563	HexNAc(2)Hex(9)	0.244762	0.109685	0.177224
N563	HexNAc(4)Hex(4)Fuc(2)NeuAc(1)	0.131845	0.254587	0.193216
N618	HexNAc(3)Hex(3)	0.873354	0.739427	0.80639
N618	HexNAc(2)Hex(3)Fuc(1)	0.126646	0.260573	0.19361

## Sheet: N40
Glycosylation site	Glycan	EThcD	HCDpdEThcD	mean
N40	HexNAc(2)Hex(3)	0.269296	0.245572	0.257434
N40	HexNAc(2)Hex(3)Fuc(1)	0.714512	0.739169	0.726841
N40	HexNAc(2)Hex(5)	0.0161918	0.0152588	0.0157253

## Sheet: N204
Glycosylation site	Glycan	EThcD	HCDpdEThcD	mean
N204	HexNAc(1)	0.000798786	0.000541387	0.000670086
N204	HexNAc(1)Fuc(1)	0.00278931	0.00218346	0.00248639
N204	HexNAc(2)Hex(2)Fuc(1)	0.00736944	0.00747446	0.00742195
N204	HexNAc(2)Hex(3)	0.153187	0.138098	0.145642
N204	HexNAc(2)Hex(3)Fuc(1)	0.742355	0.73068	0.736518
N204	HexNAc(2)Hex(4)	0.000210003	0.000163824	0.000186914
N204	HexNAc(2)Hex(4)Fuc(1)	0.00247366	0.00234217	0.00240791
N204	HexNAc(2)Hex(5)	0.0347858	0.0320352	0.0334105
N204	HexNAc(2)Hex(6)	0.00935352	0.00622019	0.00778686
N204	HexNAc(3)Hex(3)	0.0386509	0.0719289	0.0552899
N204	HexNAc(3)Hex(3)Fuc(1)	0.00802651	0.00833198	0.00817924

## Sheet: N228
Glycosylation site	Glycan	EThcD	HCDpdEThcD	mean
N228	HexNAc(2)Hex(3)	0.641351	0.691824	0.666587
N228	HexNAc(2)Hex(3)Fuc(1)	0.192578	0.113939	0.153258
N228	HexNAc(2)Hex(4)	0.0203988	0.0248647	0.0226317
N228	HexNAc(2)Hex(6)	0.0338827	0.0569694	0.0454261
N228	HexNAc(3)Hex(3)	0.11179	0.112403	0.112096

## Sheet: N238
Glycosylation site	Glycan	EThcD	HCDpdEThcD	mean
N238	HexNAc(2)Hex(3)	0.991823	0.986782	0.989302
N238	HexNAc(2)Hex(6)	0.00817748	0.013218	0.0106977

## Sheet: N257
Glycosylation site	Glycan	EThcD	HCDpdEThcD	mean
N257	HexNAc(2)	7.6721e-05	0.000109281	9.30008e-05
N257	HexNAc(2)Hex(10)	0.000302589	0.00031223	0.00030741
N257	HexNAc(2)Hex(3)	0.0992687	0.110736	0.105002
N257	HexNAc(2)Hex(3)Fuc(1)	0.0124452	0.0123437	0.0123944
N257	HexNAc(2)Hex(4)	0.0093705	0.010121	0.00974576
N257	HexNAc(2)Hex(5)	0.0991711	0.118674	0.108923
N257	HexNAc(2)Hex(6)	0.436314	0.415425	0.425869
N257	HexNAc(2)Hex(7)	0.12084	0.12132	0.12108
N257	HexNAc(2)Hex(8)	0.14944	0.148177	0.148809
N257	HexNAc(2)Hex(9)	0.0568575	0.0465435	0.0517005
N257	HexNAc(3)Hex(3)	0.0114398	0.0122908	0.0118653
N257	HexNAc(3)Hex(4)	0.000776971	0.000579478	0.000678224
N257	HexNAc(3)Hex(5)	0.00308446	0.00271217	0.00289831
N257	HexNAc(4)Hex(3)Fuc(3)	0.000612011	0.000656213	0.000634112

## Sheet: N268
Glycosylation site	Glycan	EThcD	HCDpdEThcD	mean
N268	HexNAc(2)Hex(3)	0.133978	0.201312	0.167645
N268	HexNAc(2)Hex(3)Fuc(1)	0.758152	0.735458	0.746805
N268	HexNAc(2)Hex(5)	0.00221879	0.00328192	0.00275035
N268	HexNAc(2)Hex(8)	0.00222411	0.00325125	0.00273768
N268	HexNAc(3)Hex(3)	0.103427	0.0566975	0.0800623
N462	HexNAc(2)Hex(3)	0.136772	0.132258	0.134515
N462	HexNAc(2)Hex(3)Fuc(1)	0.859689	0.864089	0.861889
N462	HexNAc(2)Hex(5)	0.00353915	0.00365285	0.003596

## Sheet: N296
Glycosylation site	Glycan	EThcD	HCDpdEThcD	mean
N296	HexNAc(2)Hex(3)	0.0150857	0.0159032	0.0154944
N296	HexNAc(2)Hex(3)Fuc(1)	0.923069	0.841195	0.882132
N296	HexNAc(2)Hex(4)	0.0137048	0.00870939	0.0112071
N296	HexNAc(2)Hex(4)Fuc(1)	0.00663221	0.00691628	0.00677424
N296	HexNAc(2)Hex(5)Fuc(1)	0.00106996	0.00121675	0.00114336
N296	HexNAc(3)Hex(3)	0.0382077	0.123929	0.0810686
N296	HexNAc(3)Hex(3)Fuc(1)	0.0022306	0.00213038	0.00218049

## Sheet: N317
Glycosylation site	Glycan	EThcD	HCDpdEThcD	mean
N317	HexNAc(3)Hex(3)	0.0411908	0.0637251	0.052458
N317	HexNAc(2)Hex(3)Fuc(1)	0.958809	0.936275	0.947542

## Sheet: N333
Glycosylation site	Glycan	EThcD	HCDpdEThcD	mean
N333	HexNAc(2)Hex(3)	0.156235	0.147708	0.151972
N333	HexNAc(2)Hex(3)Fuc(1)	0.771404	0.841888	0.806646
N333	HexNAc(3)Hex(3)	0.0723604	0.0104039	0.0413821

[truncated: 8 more sheets: N346, N386, N413, N436, N454, N462, N563, N618]
