# Supplementary material for: Glycan shield of the ebolavirus envelope glycoprotein GP
Source: Commun Biol. 2022 Aug 4;5:785. doi: 10.1038/s42003-022-03767-1 (PMC9352669; doi:10.1038/s42003-022-03767-1)
Supplement: Supplementary file 3 — Supplementary Data S1 [file 42003_2022_3767_MOESM3_ESM.zip › ZEBOV_VLP.xlsx]

## Sheet: Sheet1
Glycosylation site	Glycan	HCDpdEThcD
N40	HexNAc(3)Hex(3)Fuc(1)	0.0017378
N40	HexNAc(4)Hex(3)Fuc(1)	0.0524407
N40	HexNAc(4)Hex(4)Fuc(1)	0.0819236
N40	HexNAc(4)Hex(5)Fuc(1)	0.0998825
N40	HexNAc(4)Hex(5)Fuc(1)NeuAc(1)	0.130441
N40	HexNAc(4)Hex(5)Fuc(2)	0.0113283
N40	HexNAc(4)Hex(5)Fuc(3)	0.00216798
N40	HexNAc(5)Hex(3)Fuc(1)	0.025777
N40	HexNAc(5)Hex(4)Fuc(1)	0.183192
N40	HexNAc(5)Hex(4)Fuc(1)NeuAc(1)	0.147244
N40	HexNAc(5)Hex(4)Fuc(2)	0.0860718
N40	HexNAc(6)Hex(3)Fuc(1)	0.0595863
N40	HexNAc(6)Hex(3)Fuc(2)	0.0385249
N40	HexNAc(6)Hex(3)Fuc(3)	0.0228708
N40	HexNAc(6)Hex(4)Fuc(1)	0.0183773
N40	HexNAc(6)Hex(5)Fuc(1)	0.0384333
N204	HexNAc(4)Hex(3)Fuc(1)	0.0915554
N204	HexNAc(4)Hex(5)Fuc(1)NeuAc(1)	0.209193
N204	HexNAc(5)Hex(4)Fuc(1)	0.324188
N204	HexNAc(5)Hex(5)Fuc(1)	0.375064
N228	HexNAc(4)Hex(3)Fuc(1)	0.432266
N228	HexNAc(4)Hex(4)Fuc(1)	0.260912
N228	HexNAc(4)Hex(5)Fuc(1)	0.217181
N228	HexNAc(5)Hex(3)Fuc(1)	0.0896407
N257	HexNAc(3)Hex(5)	0.00937965
N257	HexNAc(3)Hex(6)	0.00421479
N257	HexNAc(4)Hex(4)	0.112657
N257	HexNAc(4)Hex(5)	0.804973
N257	HexNAc(4)Hex(6)	0.0687749
N296	HexNAc(4)Hex(5)Fuc(1)	0.19232
N296	HexNAc(4)Hex(5)Fuc(1)NeuAc(1)	0.0290852
N296	HexNAc(5)Hex(3)Fuc(1)	0.113801
N296	HexNAc(5)Hex(4)Fuc(1)	0.153024
N296	HexNAc(5)Hex(6)Fuc(1)	0.0276954
N296	HexNAc(5)Hex(6)Fuc(1)NeuAc(1)	0.0161788
N296	HexNAc(5)Hex(6)Fuc(3)	0.464531
N296	HexNAc(6)Hex(7)Fuc(1)NeuAc(2)	0.00336406
N317	HexNAc(2)Hex(5)	0.0608418
N317	HexNAc(4)Hex(4)Fuc(1)	0.184637
N317	HexNAc(4)Hex(5)Fuc(1)	0.0975405
N317	HexNAc(4)Hex(5)Fuc(1)NeuAc(1)	0.0143154
N317	HexNAc(5)Hex(4)Fuc(1)	0.397199
N317	HexNAc(5)Hex(5)Fuc(1)	0.245466
N563	HexNAc(2)Hex(5)	0.349866
N563	HexNAc(2)Hex(6)	0.117254
N563	HexNAc(2)Hex(8)	0.0435143
N563	HexNAc(3)Hex(5)	0.387681
N563	HexNAc(3)Hex(6)	0.101685
